# Supplementary material for: Divergent receptor proteins confer responses to different karrikins in two ephemeral weeds
Source: Nat Commun. 2020 Mar 9;11:1264. doi: 10.1038/s41467-020-14991-w (PMC7062792; doi:10.1038/s41467-020-14991-w)
Supplement: Supplementary file 4 — Supplementary Data 1 [file 41467_2020_14991_MOESM4_ESM.xlsx]

## Sheet: Supplementary Table 3
Supplementary Data 1. Analysis of KAI2 homologues identified from The 1000 Plant Transcriptomes Project
Seq ID	Expect value (note 1)	Sample ID	Clade	Family	Species	Position 96	Position 189	Both V	Both L	VV or LL	VL	LV	Other comb.
gnl|onekp|ABEH_scaffold_2010602 - ORF 1 (frame 2): V	7.7e-165	ABEH	Core Eudicots/Asterids	Boraginaceae	Heliotropium greggii	V	V	TRUE	FALSE	TRUE	FALSE	FALSE	FALSE
gnl|onekp|ABSS_scaffold_2006425 - ORF 1 (frame 2): V	1.22e-157	ABSS	Magnoliids	Lauraceae	Sassafras albidum	V	V	TRUE	FALSE	TRUE	FALSE	FALSE	FALSE
gnl|onekp|ABSS_scaffold_2006426 - ORF 1 (frame 2): V	2.51e-157	ABSS	Magnoliids	Lauraceae	Sassafras albidum	V	V	TRUE	FALSE	TRUE	FALSE	FALSE	FALSE
gnl|onekp|ADHK_scaffold_2006566 - ORF 1 (frame 3): V	5.88e-164	ADHK	Core Eudicots/Asterids	Diapensiaceae	Galax urceolata	V	V	TRUE	FALSE	TRUE	FALSE	FALSE	FALSE
gnl|onekp|AFLV_scaffold_2082024 - ORF 1 (frame 2): V	1.63e-161	AFLV	Monocots	Melanthiaceae	Xerophyllum asphodeloides	V	V	TRUE	FALSE	TRUE	FALSE	FALSE	FALSE
gnl|onekp|AIOU_scaffold_2014502 - ORF 1 (frame 2): V	3.13e-162	AIOU	Core Eudicots/Asterids	Solanaceae	Brugmansia sanguinea	V	V	TRUE	FALSE	TRUE	FALSE	FALSE	FALSE
gnl|onekp|AIOU_scaffold_2014501 - ORF 1 (frame 2): V	4.17e-160	AIOU	Core Eudicots/Asterids	Solanaceae	Brugmansia sanguinea	V	V	TRUE	FALSE	TRUE	FALSE	FALSE	FALSE
gnl|onekp|AIOU_scaffold_2014500 - ORF 1 (frame 2): V	6.55e-160	AIOU	Core Eudicots/Asterids	Solanaceae	Brugmansia sanguinea	V	V	TRUE	FALSE	TRUE	FALSE	FALSE	FALSE
gnl|onekp|AJJE_scaffold_2007554 - ORF 1 (frame 3): V	1.36e-162	AJJE	Core Eudicots/Rosids	Combretaceae	Terminalia neotaliala	V	V	TRUE	FALSE	TRUE	FALSE	FALSE	FALSE
gnl|onekp|AKTA_scaffold_2009069 - ORF 1 (frame 1): V	2.51e-164	AKTA	Core Eudicots	Chenopodiaceae	Atriplex hortensis	V	V	TRUE	FALSE	TRUE	FALSE	FALSE	FALSE
gnl|onekp|ALUC_scaffold_2011137 - ORF 1 (frame 1): V	5.54e-161	ALUC	Core Eudicots/Asterids	Convolvulaceae	Ipomoea quamoclit	V	V	TRUE	FALSE	TRUE	FALSE	FALSE	FALSE
gnl|onekp|AQGE_scaffold_2052036 - ORF 1 (frame 1): V	1.39e-164	AQGE	Core Eudicots/Rosids	Cannabaceae	Humulus lupulus	V	V	TRUE	FALSE	TRUE	FALSE	FALSE	FALSE
gnl|onekp|ASMV_scaffold_2020684 - ORF 1 (frame 3): V	5.27e-164	ASMV	Core Eudicots/Asterids	Aquifoliaceae	Ilex vomitoria	V	V	TRUE	FALSE	TRUE	FALSE	FALSE	FALSE
gnl|onekp|ATFX_scaffold_2003896 - ORF 1 (frame 1): V	1.18e-166	ATFX	Core Eudicots/Rosids	Muntingiaceae	Muntingia calabura	V	V	TRUE	FALSE	TRUE	FALSE	FALSE	FALSE
gnl|onekp|ATQZ_scaffold_2105574 - ORF 1 (frame 1): V	2e-161	ATQZ	Core Eudicots/Rosids	Fabaceae	Acacia pycnantha	V	V	TRUE	FALSE	TRUE	FALSE	FALSE	FALSE
gnl|onekp|AUGV_scaffold_2009972 - ORF 1 (frame 3): V	2.02e-159	AUGV	Basal Eudicots	Papaveraceae	Capnoides sempervirens	V	V	TRUE	FALSE	TRUE	FALSE	FALSE	FALSE
gnl|onekp|AUIP_scaffold_2130410 - ORF 1 (frame 2): V	1.9e-158	AUIP	Core Eudicots/Asterids	Phellinaceae	Phelline lucida	V	V	TRUE	FALSE	TRUE	FALSE	FALSE	FALSE
gnl|onekp|AXPJ_scaffold_2000919 - ORF 1 (frame 3): V	3.07e-157	AXPJ	Core Eudicots/Rosids	Linaceae	Linum flavum	V	V	TRUE	FALSE	TRUE	FALSE	FALSE	FALSE
gnl|onekp|AYMT_scaffold_2116831 - ORF 2 (frame 2): V	3e-163	AYMT	Core Eudicots/Rosids	Myrtaceae	Eucalyptus leucoxylon	V	V	TRUE	FALSE	TRUE	FALSE	FALSE	FALSE
gnl|onekp|BAHE_scaffold_2035595 - ORF 1 (frame 2): V	2.23e-158	BAHE	Core Eudicots/Asterids	Lamiaceae	Solenostemon scutellarioides	V	V	TRUE	FALSE	TRUE	FALSE	FALSE	FALSE
gnl|onekp|BCAA_scaffold_2071670 - ORF 1 (frame 1): V	2.26e-169	BCAA	Core Eudicots/Rosids	Kirkiacae	Kirkia wilmsii	V	V	TRUE	FALSE	TRUE	FALSE	FALSE	FALSE
gnl|onekp|BCGB_scaffold_2048669 - ORF 1 (frame 1): V	8.01e-161	BCGB	Magnoliids	Lauraceae	Cinnamomum camphora	V	V	TRUE	FALSE	TRUE	FALSE	FALSE	FALSE
gnl|onekp|BDIW_scaffold_2054072 - ORF 1 (frame 1): V	6.66e-163	BDIW	Core Eudicots	Chenopodiaceae	Atriplex hortensis	V	V	TRUE	FALSE	TRUE	FALSE	FALSE	FALSE
gnl|onekp|BEFC_scaffold_2110955 - ORF 1 (frame 2): V	1.13e-157	BEFC	Core Eudicots/Asterids	Sapotaceae	Manilkara zapota	V	V	TRUE	FALSE	TRUE	FALSE	FALSE	FALSE
gnl|onekp|BERS_scaffold_2064236 - ORF 1 (frame 1): V	1.81e-165	BERS	Core Eudicots	Aizoaceae	Zaleya pentandra	V	V	TRUE	FALSE	TRUE	FALSE	FALSE	FALSE
gnl|onekp|BFJL_scaffold_2193110 - ORF 1 (frame 2): V	2.32e-162	BFJL	Core Eudicots/Asterids	Cornaceae	Cornus florida	V	V	TRUE	FALSE	TRUE	FALSE	FALSE	FALSE
gnl|onekp|BFMT_scaffold_2000685 - ORF 1 (frame 1): V	2.65e-158	BFMT	Basal Eudicots	Papaveraceae	Argemone mexicana	V	V	TRUE	FALSE	TRUE	FALSE	FALSE	FALSE
gnl|onekp|BHYC_scaffold_2051601 - ORF 1 (frame 3): I	2.51e-157	BHYC	Core Eudicots/Rosids	Linaceae	Linum lewisii	V	I	FALSE	FALSE	FALSE	FALSE	FALSE	TRUE
gnl|onekp|BLVL_scaffold_2056395 - ORF 1 (frame 1): V	2.34e-166	BLVL	Core Eudicots/Rosids	Rosaceae	Sorbus koehneana	V	V	TRUE	FALSE	TRUE	FALSE	FALSE	FALSE
gnl|onekp|BMSE_scaffold_2015798 - ORF 1 (frame 2): V	1.02e-162	BMSE	Core Eudicots/Asterids	Asteraceae	Senecio rowleyanus	V	V	TRUE	FALSE	TRUE	FALSE	FALSE	FALSE
gnl|onekp|BNTL_scaffold_2020555 - ORF 1 (frame 3): V	8.33e-161	BNTL	Core Eudicots/Asterids	Marcgraviaceae	Souroubea exauriculata	V	V	TRUE	FALSE	TRUE	FALSE	FALSE	FALSE
gnl|onekp|BOLZ_scaffold_2040536 - ORF 1 (frame 2): V	1.8e-163	BOLZ	Core Eudicots/Asterids	Solanaceae	Atropa belladonna	V	V	TRUE	FALSE	TRUE	FALSE	FALSE	FALSE
gnl|onekp|BSVG_scaffold_2016158 - ORF 1 (frame 1): V	6.28e-160	BSVG	Magnoliids	Hernandiaceae	Gyrocarpus americanus	V	V	TRUE	FALSE	TRUE	FALSE	FALSE	FALSE
gnl|onekp|BYNZ_scaffold_2002258 - ORF 1 (frame 3): V	3.03e-163	BYNZ	Core Eudicots	Portulacaceae	Portulaca umbraticola	V	V	TRUE	FALSE	TRUE	FALSE	FALSE	FALSE
gnl|onekp|BYNZ_scaffold_2002260 - ORF 1 (frame 3): V	3.14e-163	BYNZ	Core Eudicots	Portulacaceae	Portulaca umbraticola	V	V	TRUE	FALSE	TRUE	FALSE	FALSE	FALSE
gnl|onekp|BZMI_scaffold_2109537 - ORF 1 (frame 3): V	1.18e-163	BZMI	Core Eudicots	Molluginaceae	Mollugo spp.	V	V	TRUE	FALSE	TRUE	FALSE	FALSE	FALSE
gnl|onekp|CAQZ_scaffold_2003692 - ORF 1 (frame 2): V	1.97e-164	CAQZ	Core Eudicots/Asterids	Caprifoliaceae s. l.	Symphoricarpos sp.	V	V	TRUE	FALSE	TRUE	FALSE	FALSE	FALSE
gnl|onekp|CCHG_scaffold_2000665 - ORF 1 (frame 2): V	2.37e-159	CCHG	Basal Eudicots	Papaveraceae	Argemone mexicana	V	V	TRUE	FALSE	TRUE	FALSE	FALSE	FALSE
gnl|onekp|CCID_scaffold_2068015 - ORF 1 (frame 3): V	2.81e-166	CCID	Basal Eudicots	Lardizabalaceae	Akebia trifoliata	V	V	TRUE	FALSE	TRUE	FALSE	FALSE	FALSE
gnl|onekp|CFRN_scaffold_2007523 - ORF 1 (frame 3): I	1e-160	CFRN	Core Eudicots/Asterids	Asteraceae	Carthamus lanatus	M	I	FALSE	FALSE	FALSE	FALSE	FALSE	TRUE
gnl|onekp|CGGO_scaffold_2000383 - ORF 1 (frame 2): V	4.73e-162	CGGO	Core Eudicots	Plumbaginaceae	Plumbago auriculata	M	V	FALSE	FALSE	FALSE	FALSE	FALSE	TRUE
gnl|onekp|CIAC_scaffold_2015185 - ORF 1 (frame 3): V	5.67e-165	CIAC	Core Eudicots	Saxifragaceae	Bergenia sp.	V	V	TRUE	FALSE	TRUE	FALSE	FALSE	FALSE
gnl|onekp|CKKR_scaffold_2062692 - ORF 1 (frame 2): V	1.02e-164	CKKR	Core Eudicots	Saxifragaceae	Astilbe chinensis	V	V	TRUE	FALSE	TRUE	FALSE	FALSE	FALSE
gnl|onekp|CLNU_scaffold_2063495 - ORF 1 (frame 2): V	9.61e-163	CLNU	Core Eudicots/Asterids	Escalloniaceae	Escallonia sp. cv. Newport	V	V	TRUE	FALSE	TRUE	FALSE	FALSE	FALSE
gnl|onekp|COAQ_scaffold_2052957 - ORF 1 (frame 3): V	3.93e-167	COAQ	Core Eudicots/Rosids	Malesherbiaceae	Malesherbia fasciculata	V	V	TRUE	FALSE	TRUE	FALSE	FALSE	FALSE
gnl|onekp|COBX_scaffold_2009935 - ORF 1 (frame 2): V	6.86e-162	COBX	Core Eudicots/Asterids	Tetrachondraceae	Polypremum procumbens	V	V	TRUE	FALSE	TRUE	FALSE	FALSE	FALSE
gnl|onekp|CPLT_scaffold_2007277 - ORF 1 (frame 1): V	2.9e-166	CPLT	Core Eudicots	Portulacaceae	Portulaca grandiflora	V	V	TRUE	FALSE	TRUE	FALSE	FALSE	FALSE
gnl|onekp|CRNC_scaffold_2040774 - ORF 1 (frame 1): V	4.19e-166	CRNC	Core Eudicots/Rosids	Limnanthaceae	Limnanthes douglasii	V	V	TRUE	FALSE	TRUE	FALSE	FALSE	FALSE
gnl|onekp|CRNC_scaffold_2040265 - ORF 1 (frame 1): V	8.23e-162	CRNC	Core Eudicots/Rosids	Limnanthaceae	Limnanthes douglasii	V	V	TRUE	FALSE	TRUE	FALSE	FALSE	FALSE
gnl|onekp|CSUV_scaffold_2062621 - ORF 1 (frame 2): V	7.58e-178	CSUV	Core Eudicots/Rosids	Brassicaceae	Cochlearia officinalis	V	V	TRUE	FALSE	TRUE	FALSE	FALSE	FALSE
gnl|onekp|CTSS_scaffold_2045383 - ORF 1 (frame 3): V	1.65e-168	CTSS	Core Eudicots	Saxifragaceae	Tellima breviflora	V	V	TRUE	FALSE	TRUE	FALSE	FALSE	FALSE
gnl|onekp|CUTE_scaffold_2011767 - ORF 1 (frame 1): V	2.55e-160	CUTE	Core Eudicots	Amaranthaceae	Blutaparon vermiculare	V	V	TRUE	FALSE	TRUE	FALSE	FALSE	FALSE
gnl|onekp|CVDF_scaffold_2020792 - ORF 1 (frame 3): V	2.69e-163	CVDF	Core Eudicots	Simmondsiaceae	Simmondsia chinensis	V	V	TRUE	FALSE	TRUE	FALSE	FALSE	FALSE
gnl|onekp|CWLL_scaffold_2021237 - ORF 1 (frame 1): V	1.79e-162	CWLL	Core Eudicots/Asterids	Schlegeliaceae	Schlegelia parasitica	V	V	TRUE	FALSE	TRUE	FALSE	FALSE	FALSE
gnl|onekp|CWYJ_scaffold_2068031 - ORF 1 (frame 3): V	4.12e-161	CWYJ	Core Eudicots/Asterids	Apiaceae	Heracleum lanatum	V	V	TRUE	FALSE	TRUE	FALSE	FALSE	FALSE
gnl|onekp|CWZU_scaffold_2045442 - ORF 1 (frame 3): V	2.94e-162	CWZU	Core Eudicots/Rosids	Betulaceae	Betula pendula	V	V	TRUE	FALSE	TRUE	FALSE	FALSE	FALSE
gnl|onekp|CYVA_scaffold_2020078 - ORF 1 (frame 2): V	6.92e-161	CYVA	Basal Eudicots	Ranunculaceae	Cimicifuga racemosa	V	V	TRUE	FALSE	TRUE	FALSE	FALSE	FALSE
gnl|onekp|CZPV_scaffold_2008681 - ORF 1 (frame 2): V	1.53e-157	CZPV	Core Eudicots/Rosids	Moringaceae	Moringa oleifera	V	V	TRUE	FALSE	TRUE	FALSE	FALSE	FALSE
gnl|onekp|DAYQ_scaffold_2003724 - ORF 1 (frame 1): V	1.47e-168	DAYQ	Core Eudicots	Saxifragaceae	Mitella pentandra	V	V	TRUE	FALSE	TRUE	FALSE	FALSE	FALSE
gnl|onekp|DBCE_scaffold_2008915 - ORF 1 (frame 1): V	7.77e-158	DBCE	Core Eudicots	Amaranthaceae	Alternanthera tenella	V	V	TRUE	FALSE	TRUE	FALSE	FALSE	FALSE
gnl|onekp|DDEV_scaffold_2118360 - ORF 1 (frame 2): V	5.3e-158	DDEV	Magnoliids	Canellaceae	Canella winterana	V	V	TRUE	FALSE	TRUE	FALSE	FALSE	FALSE
gnl|onekp|DDRL_scaffold_2068202 - ORF 1 (frame 3): V	3.33e-162	DDRL	Core Eudicots/Asterids	Asteraceae	Tragopogon dubius	V	V	TRUE	FALSE	TRUE	FALSE	FALSE	FALSE
gnl|onekp|DEMH_scaffold_2006717 - ORF 1 (frame 3): V	3.43e-164	DEMH	Core Eudicots	Amaranthaceae	Alternanthera tenella	V	V	TRUE	FALSE	TRUE	FALSE	FALSE	FALSE
gnl|onekp|DESP_scaffold_2103435 - ORF 1 (frame 2): V	8.52e-162	DESP	Core Eudicots/Asterids	Asteraceae	Erigeron canadensis	V	V	TRUE	FALSE	TRUE	FALSE	FALSE	FALSE
gnl|onekp|DFYF_scaffold_2087605 - ORF 1 (frame 2): I	3.73e-163	DFYF	Core Eudicots/Asterids	Aquifoliaceae	Ilex sp.	V	I	FALSE	FALSE	FALSE	FALSE	FALSE	TRUE
gnl|onekp|DGNP_scaffold_2037464 - ORF 1 (frame 2): V	4.62e-162	DGNP	Core Eudicots/Rosids	Cannabaceae	Cannabis sativa	V	V	TRUE	FALSE	TRUE	FALSE	FALSE	FALSE
gnl|onekp|DHPO_scaffold_2015194 - ORF 1 (frame 1): V	2.27e-162	DHPO	Magnoliids	Eupomatiaceae	Eupomatia bennettii	V	V	TRUE	FALSE	TRUE	FALSE	FALSE	FALSE
gnl|onekp|DLJZ_scaffold_2055231 - ORF 1 (frame 3): V	3.01e-161	DLJZ	Core Eudicots/Asterids	Solanaceae	Solanum ptychanthum	V	V	TRUE	FALSE	TRUE	FALSE	FALSE	FALSE
gnl|onekp|DMLT_scaffold_2101555 - ORF 1 (frame 1): V	1.2e-158	DMLT	Core Eudicots/Asterids	Lamiaceae	Vitex agnus-castus	V	V	TRUE	FALSE	TRUE	FALSE	FALSE	FALSE
gnl|onekp|DOVJ_scaffold_2013669 - ORF 1 (frame 1): V	7.47e-159	DOVJ	Core Eudicots/Asterids	Asteraceae	Leontopodium alpinum	V	V	TRUE	FALSE	TRUE	FALSE	FALSE	FALSE
gnl|onekp|DRIL_scaffold_2091771 - ORF 1 (frame 3): V	1.06e-163	DRIL	Core Eudicots	Crassulaceae	Kalanchoe crenato-diagremontiana	V	V	TRUE	FALSE	TRUE	FALSE	FALSE	FALSE
gnl|onekp|DSUV_scaffold_2002193 - ORF 1 (frame 2): V	5.02e-160	DSUV	Core Eudicots/Asterids	Apocynaceae	Asclepias curassavica	V	V	TRUE	FALSE	TRUE	FALSE	FALSE	FALSE
gnl|onekp|DTNC_scaffold_2053906 - ORF 1 (frame 2): V	1.56e-158	DTNC	Core Eudicots/Asterids	Gesneriaceae	Sinningia tuberosa	V	V	TRUE	FALSE	TRUE	FALSE	FALSE	FALSE
gnl|onekp|DTOA_scaffold_2013382 - ORF 1 (frame 3): V	3.78e-160	DTOA	Core Eudicots/Asterids	Maesaceae	Maesa lanceolata	V	V	TRUE	FALSE	TRUE	FALSE	FALSE	FALSE
gnl|onekp|DUNJ_scaffold_2017375 - ORF 1 (frame 1): V	6.57e-162	DUNJ	Core Eudicots/Asterids	Asteraceae	Helenium autumnale	V	V	TRUE	FALSE	TRUE	FALSE	FALSE	FALSE
gnl|onekp|DZRA_scaffold_2092067 - ORF 1 (frame 3): V	1.42e-160	DZRA	Core Eudicots	Nyctaginaceae	Mirabilis jalapa	L	V	FALSE	FALSE	FALSE	FALSE	TRUE	FALSE
gnl|onekp|DZTK_scaffold_2005651 - ORF 1 (frame 1): I	1.18e-166	DZTK	Core Eudicots/Rosids	Bataceae	Batis maritima	V	I	FALSE	FALSE	FALSE	FALSE	FALSE	TRUE
gnl|onekp|EAVM_scaffold_2080362 - ORF 1 (frame 1): V	4.14e-164	EAVM	Core Eudicots/Rosids	Rosaceae	Amelanchier canadensis	V	V	TRUE	FALSE	TRUE	FALSE	FALSE	FALSE
gnl|onekp|EBOL_scaffold_2057627 - ORF 1 (frame 1): V	7.17e-159	EBOL	Core Eudicots/Asterids	Plantaginaceae	Antirrhinum majus	V	V	TRUE	FALSE	TRUE	FALSE	FALSE	FALSE
gnl|onekp|EBPG_scaffold_2007789 - ORF 1 (frame 3): I	2.75e-160	EBPG	Core Eudicots/Rosids	Onagraceae	Oenothera grandiflora	V	I	FALSE	FALSE	FALSE	FALSE	FALSE	TRUE
gnl|onekp|ECSL_scaffold_2040842 - ORF 1 (frame 1): V	5.88e-158	ECSL	Core Eudicots/Rosids	Onagraceae	Oenothera filiformis	V	V	TRUE	FALSE	TRUE	FALSE	FALSE	FALSE
gnl|onekp|ECTD_scaffold_2111426 - ORF 1 (frame 1): V	3.36e-162	ECTD	Core Eudicots/Asterids	Gentianaceae	Gentiana acaulis	V	V	TRUE	FALSE	TRUE	FALSE	FALSE	FALSE
gnl|onekp|EDBB_scaffold_2085928 - ORF 1 (frame 2): V	1.31e-160	EDBB	Core Eudicots/Asterids	Araliaceae	Polyscias fruticosa	V	V	TRUE	FALSE	TRUE	FALSE	FALSE	FALSE
gnl|onekp|EDEQ_scaffold_2014784 - ORF 1 (frame 2): V	1.64e-161	EDEQ	Core Eudicots/Asterids	Apocynaceae	Wrightia natalensis	V	V	TRUE	FALSE	TRUE	FALSE	FALSE	FALSE
gnl|onekp|EDHN_scaffold_2000428 - ORF 1 (frame 3): V	2.38e-165	EDHN	Core Eudicots/Rosids	Moraceae	Ficus religiosa	V	V	TRUE	FALSE	TRUE	FALSE	FALSE	FALSE
gnl|onekp|EGOS_scaffold_2083388 - ORF 1 (frame 3): V	1.2e-162	EGOS	Core Eudicots	Nyctaginaceae	Allionia incarnata	L	V	FALSE	FALSE	FALSE	FALSE	TRUE	FALSE
gnl|onekp|EHNF_scaffold_2087011 - ORF 1 (frame 1): V	9.2e-160	EHNF	Basal Eudicots	Dilleniaceae	Dillenia indica	V	V	TRUE	FALSE	TRUE	FALSE	FALSE	FALSE
gnl|onekp|EILE_scaffold_2038957 - ORF 1 (frame 2): V	2.54e-169	EILE	Core Eudicots/Rosids	Rhamnaceae	Rhamnus japonica	V	V	TRUE	FALSE	TRUE	FALSE	FALSE	FALSE
gnl|onekp|EITK_scaffold_2141808 - ORF 1 (frame 3): V	1.55e-165	EITK	Core Eudicots/Asterids	Araliaceae	Hedera helix	V	V	TRUE	FALSE	TRUE	FALSE	FALSE	FALSE
gnl|onekp|EJBY_scaffold_2003366 - ORF 1 (frame 3): V	8.54e-159	EJBY	Core Eudicots/Asterids	Scrophulariaceae	Anticharis glandulosa	V	V	TRUE	FALSE	TRUE	FALSE	FALSE	FALSE
gnl|onekp|EMBR_scaffold_2012280 - ORF 1 (frame 3): V	9.52e-161	EMBR	Core Eudicots/Asterids	Convolvulaceae	Ipomoea pubescens	V	V	TRUE	FALSE	TRUE	FALSE	FALSE	FALSE
gnl|onekp|EMIG_scaffold_2053967 - ORF 1 (frame 3): V	1.3e-163	EMIG	Core Eudicots	Amaranthaceae	Aerva lanata	V	V	TRUE	FALSE	TRUE	FALSE	FALSE	FALSE
gnl|onekp|ENCD_scaffold_2022012 - ORF 1 (frame 2): L	5.29e-160	ENCD	Core Eudicots	Amaranthaceae	Alternanthera brasiliana	L	L	FALSE	TRUE	TRUE	FALSE	FALSE	FALSE
gnl|onekp|EPVF_scaffold_2043391 - ORF 1 (frame 2): V	3.82e-164	EPVF	Core Eudicots	Chenopodiaceae	Atriplex prostrata	V	V	TRUE	FALSE	TRUE	FALSE	FALSE	FALSE
gnl|onekp|EQDA_scaffold_2004006 - ORF 1 (frame 2): V	1.12e-158	EQDA	Core Eudicots/Asterids	Lamiaceae	Salvia spp.	V	V	TRUE	FALSE	TRUE	FALSE	FALSE	FALSE
gnl|onekp|ERIA_scaffold_2074822 - ORF 1 (frame 3): V	4.1e-169	ERIA	Core Eudicots	Saxifragaceae	Heuchera sanguinea	V	V	TRUE	FALSE	TRUE	FALSE	FALSE	FALSE
gnl|onekp|ERXG_scaffold_2000608 - ORF 1 (frame 2): V	1.71e-159	ERXG	Basal Eudicots	Papaveraceae	Eschscholzia californica	V	V	TRUE	FALSE	TRUE	FALSE	FALSE	FALSE
gnl|onekp|ERXG_scaffold_2000609 - ORF 1 (frame 2): V	1.89e-157	ERXG	Basal Eudicots	Papaveraceae	Eschscholzia californica	V	V	TRUE	FALSE	TRUE	FALSE	FALSE	FALSE
gnl|onekp|EXGW_scaffold_2012797 - ORF 1 (frame 2): I	1.31e-160	EXGW	Core Eudicots/Rosids	Onagraceae	Oenothera biennis	V	I	FALSE	FALSE	FALSE	FALSE	FALSE	TRUE
gnl|onekp|EXHX_scaffold_2056194 - ORF 1 (frame 3): V	1.96e-166	EXHX	Core Eudicots/Asterids	Asteraceae	Flaveria angustifolia	V	V	TRUE	FALSE	TRUE	FALSE	FALSE	FALSE
gnl|onekp|EYKJ_scaffold_2006911 - ORF 1 (frame 1): V	4.82e-164	EYKJ	Core Eudicots/Asterids	Asteraceae	Silybum marianum	V	V	TRUE	FALSE	TRUE	FALSE	FALSE	FALSE
gnl|onekp|EYKJ_scaffold_2006910 - ORF 1 (frame 3): V	1.25e-162	EYKJ	Core Eudicots/Asterids	Asteraceae	Silybum marianum	V	V	TRUE	FALSE	TRUE	FALSE	FALSE	FALSE
gnl|onekp|EZZT_scaffold_2056501 - ORF 1 (frame 1): V	5.59e-165	EZZT	Core Eudicots/Rosids	Passifloraceae	Passiflora edulis	V	V	TRUE	FALSE	TRUE	FALSE	FALSE	FALSE
gnl|onekp|FAKD_scaffold_2009127 - ORF 1 (frame 1): V	4.01e-164	FAKD	Basal Eudicots	Nelumbonaceae	Nelumbo sp.	V	V	TRUE	FALSE	TRUE	FALSE	FALSE	FALSE
gnl|onekp|FAKD_scaffold_2011686 - ORF 1 (frame 2): V	5.61e-158	FAKD	Basal Eudicots	Nelumbonaceae	Nelumbo sp.	V	V	TRUE	FALSE	TRUE	FALSE	FALSE	FALSE
gnl|onekp|FALI_scaffold_2008367 - ORF 1 (frame 2): V	1.24e-160	FALI	Magnoliids	Calycanthaceae	Calycanthus floridus	V	V	TRUE	FALSE	TRUE	FALSE	FALSE	FALSE
gnl|onekp|FCBJ_scaffold_2006944 - ORF 1 (frame 1): V	4.9e-162	FCBJ	Core Eudicots	Saxifragaceae	Saxifraga stolonifera	V	V	TRUE	FALSE	TRUE	FALSE	FALSE	FALSE
gnl|onekp|FCCA_scaffold_2058238 - ORF 1 (frame 2): V	2.63e-169	FCCA	Core Eudicots/Rosids	Burseraceae	Boswellia sacra	V	V	TRUE	FALSE	TRUE	FALSE	FALSE	FALSE
gnl|onekp|FEDW_scaffold_2023363 - ORF 1 (frame 1): V	3.39e-161	FEDW	Core Eudicots/Rosids	Onagraceae	Chamerion angustifolium	M	V	FALSE	FALSE	FALSE	FALSE	FALSE	TRUE
gnl|onekp|FGRF_scaffold_2015073 - ORF 1 (frame 2): V	6.12e-158	FGRF	Monocots	Asparagaceae	Asparagus densiflorus	V	V	TRUE	FALSE	TRUE	FALSE	FALSE	FALSE
gnl|onekp|FNEN_scaffold_2016369 - ORF 1 (frame 2): I	3.53e-160	FNEN	Core Eudicots/Asterids	Polemoniaceae	Phlox sp.	L	I	FALSE	FALSE	FALSE	FALSE	FALSE	TRUE
gnl|onekp|FONV_scaffold_2086070 - ORF 1 (frame 3): V	1.54e-165	FONV	Core Eudicots/Rosids	Melianthaceae	Greyia sutherlandii	V	V	TRUE	FALSE	TRUE	FALSE	FALSE	FALSE
gnl|onekp|FUPX_scaffold_2064078 - ORF 1 (frame 1): V	3.13e-162	FUPX	Core Eudicots/Asterids	Asteraceae	Tragopogon pratensis	V	V	TRUE	FALSE	TRUE	FALSE	FALSE	FALSE
gnl|onekp|FVXD_scaffold_2000424 - ORF 1 (frame 2): V	2.73e-163	FVXD	Core Eudicots	Amaranthaceae	Beta maritima	V	V	TRUE	FALSE	TRUE	FALSE	FALSE	FALSE
gnl|onekp|FWCQ_scaffold_2004682 - ORF 1 (frame 2): V	5.86e-166	FWCQ	Core Eudicots/Rosids	Clusiaceae	Garcinia oblongifolia	V	V	TRUE	FALSE	TRUE	FALSE	FALSE	FALSE
gnl|onekp|FXGI_scaffold_2051985 - ORF 1 (frame 3): V	2.2e-157	FXGI	Core Eudicots/Asterids	Stylidiaceae	Stylidium adnatum	V	V	TRUE	FALSE	TRUE	FALSE	FALSE	FALSE
gnl|onekp|FYSJ_scaffold_2014182 - ORF 1 (frame 2): V	1.19e-166	FYSJ	Core Eudicots	Polygonaceae	Polygonum convolvulus	V	V	TRUE	FALSE	TRUE	FALSE	FALSE	FALSE
gnl|onekp|FYTP_scaffold_2044382 - ORF 1 (frame 3): L	2.49e-162	FYTP	Core Eudicots	Daphniphyllaceae	Daphniphyllum macropodum	L	L	FALSE	TRUE	TRUE	FALSE	FALSE	FALSE
gnl|onekp|FZQN_scaffold_2005090 - ORF 1 (frame 2): V	8.86e-158	FZQN	Core Eudicots	Caryophyllaceae	Silene latifolia	V	V	TRUE	FALSE	TRUE	FALSE	FALSE	FALSE
gnl|onekp|GBCQ_scaffold_2024494 - ORF 1 (frame 2): V	4.13e-161	GBCQ	Core Eudicots	Amaranthaceae	Aerva persica	V	V	TRUE	FALSE	TRUE	FALSE	FALSE	FALSE
gnl|onekp|GCFE_scaffold_2053619 - ORF 1 (frame 1): V	3.85e-162	GCFE	Core Eudicots/Asterids	Verbenaceae	Verbena hastata	V	V	TRUE	FALSE	TRUE	FALSE	FALSE	FALSE
gnl|onekp|GCYL_scaffold_2045960 - ORF 1 (frame 2): V	7.93e-165	GCYL	Core Eudicots	Portulacaceae	Portulaca suffrutescens	V	V	TRUE	FALSE	TRUE	FALSE	FALSE	FALSE
gnl|onekp|GDYP_scaffold_2019749 - ORF 1 (frame 3): I	1.25e-160	GDYP	Core Eudicots	Nyctaginaceae	Boerhavia burbidgeana	L	I	FALSE	FALSE	FALSE	FALSE	FALSE	TRUE
gnl|onekp|GDZS_scaffold_2114812 - ORF 1 (frame 3): V	9.12e-160	GDZS	Core Eudicots/Asterids	Byblidaceae	Byblis gigantea	V	V	TRUE	FALSE	TRUE	FALSE	FALSE	FALSE
gnl|onekp|GEHT_scaffold_2058807 - ORF 1 (frame 2): V	1.57e-163	GEHT	Core Eudicots/Rosids	Fabaceae	Gleditsia triacanthos	V	V	TRUE	FALSE	TRUE	FALSE	FALSE	FALSE
gnl|onekp|GHLP_scaffold_2008189 - ORF 1 (frame 3): V	2.95e-160	GHLP	Core Eudicots/Asterids	Solanaceae	Solanum dulcamara	V	V	TRUE	FALSE	TRUE	FALSE	FALSE	FALSE
gnl|onekp|GHLP_scaffold_2003638 - ORF 1 (frame 2): V	2.01e-158	GHLP	Core Eudicots/Asterids	Solanaceae	Solanum dulcamara	V	V	TRUE	FALSE	TRUE	FALSE	FALSE	FALSE
gnl|onekp|GIPR_scaffold_2010995 - ORF 1 (frame 2): V	2.34e-164	GIPR	Core Eudicots/Asterids	Garryaceae	Aucuba japonica	V	V	TRUE	FALSE	TRUE	FALSE	FALSE	FALSE
gnl|onekp|GJNX_scaffold_2003477 - ORF 1 (frame 2): V	1.42e-161	GJNX	Core Eudicots	Aizoaceae	Cypselea humifusa	V	V	TRUE	FALSE	TRUE	FALSE	FALSE	FALSE
gnl|onekp|GJNX_scaffold_2003478 - ORF 1 (frame 2): V	1.45e-161	GJNX	Core Eudicots	Aizoaceae	Cypselea humifusa	V	V	TRUE	FALSE	TRUE	FALSE	FALSE	FALSE
gnl|onekp|GLVK_scaffold_2022623 - ORF 1 (frame 1): V	2.81e-164	GLVK	Core Eudicots/Rosids	Salicaceae	Salix eriocephala	V	V	TRUE	FALSE	TRUE	FALSE	FALSE	FALSE
gnl|onekp|GNRI_scaffold_2020415 - ORF 1 (frame 3): V	4.91e-158	GNRI	Core Eudicots/Asterids	Plantaginaceae	Digitalis purpurea	V	V	TRUE	FALSE	TRUE	FALSE	FALSE	FALSE
gnl|onekp|GQAV_scaffold_2095542 - ORF 1 (frame 1): V	2.17e-160	GQAV	Core Eudicots	Nyctaginaceae	Mirabilis jalapa	L	V	FALSE	FALSE	FALSE	FALSE	TRUE	FALSE
gnl|onekp|GRRW_scaffold_2011966 - ORF 1 (frame 3): V	5.1e-166	GRRW	Basal Eudicots	Proteaceae	Grevillea robusta	V	V	TRUE	FALSE	TRUE	FALSE	FALSE	FALSE
gnl|onekp|HAEU_scaffold_2052564 - ORF 1 (frame 1): V	4.99e-160	HAEU	Basal Eudicots	Berberidopsidaceae	Berberidopsis beckleri	V	V	TRUE	FALSE	TRUE	FALSE	FALSE	FALSE
gnl|onekp|HANM_scaffold_2070359 - ORF 1 (frame 1): V	1.37e-165	HANM	Core Eudicots/Asterids	Boraginaceae	Pholisma arenarium	V	V	TRUE	FALSE	TRUE	FALSE	FALSE	FALSE
gnl|onekp|HBHB_scaffold_2039346 - ORF 1 (frame 2): V	5.41e-163	HBHB	Core Eudicots/Rosids	Sapindaceae	Aesculus pavia	V	V	TRUE	FALSE	TRUE	FALSE	FALSE	FALSE
gnl|onekp|HBUQ_scaffold_2037566 - ORF 1 (frame 1): V	2.18e-161	HBUQ	Core Eudicots/Rosids	Chrysobalanaceae	Licania michauxii	V	V	TRUE	FALSE	TRUE	FALSE	FALSE	FALSE
gnl|onekp|HDWF_scaffold_2017375 - ORF 1 (frame 1): V	8.33e-168	HDWF	Core Eudicots/Rosids	Melianthaceae	Francoa appendiculata	V	V	TRUE	FALSE	TRUE	FALSE	FALSE	FALSE
gnl|onekp|HELY_scaffold_2006708 - ORF 1 (frame 1): L	7.48e-171	HELY	Core Eudicots/Rosids	Cleomaceae	Cleome violacea	L	L	FALSE	TRUE	TRUE	FALSE	FALSE	FALSE
gnl|onekp|HENI_scaffold_2051152 - ORF 1 (frame 1): V	2.38e-169	HENI	Core Eudicots/Rosids	Fagaceae	Quercus shumardii	V	V	TRUE	FALSE	TRUE	FALSE	FALSE	FALSE
gnl|onekp|HJMP_scaffold_2074695 - ORF 1 (frame 3): V	8.92e-162	HJMP	Core Eudicots/Rosids	Fabaceae	Astragalus membranaceus	V	V	TRUE	FALSE	TRUE	FALSE	FALSE	FALSE
gnl|onekp|HNCF_scaffold_2063422 - ORF 2 (frame 1): I	1.61e-157	HNCF	Core Eudicots/Rosids	Linaceae	Linum hirsutum	V	I	FALSE	FALSE	FALSE	FALSE	FALSE	TRUE
gnl|onekp|HQRJ_scaffold_2124716 - ORF 1 (frame 1): V	2.06e-160	HQRJ	Core Eudicots	Hamamelidaceae	Loropetalum chinense	L	V	FALSE	FALSE	FALSE	FALSE	TRUE	FALSE
gnl|onekp|HRVY_scaffold_2046550 - ORF 1 (frame 1): V	5.42e-165	HRVY	Core Eudicots/Asterids	Asteraceae	Flaveria trinervia	V	V	TRUE	FALSE	TRUE	FALSE	FALSE	FALSE
gnl|onekp|HTDC_scaffold_2195990 - ORF 1 (frame 2): L	2.74e-163	HTDC	Core Eudicots	Tamaricaceae	Tamarix chinensis	L	L	FALSE	TRUE	TRUE	FALSE	FALSE	FALSE
gnl|onekp|HTIP_scaffold_2055835 - ORF 1 (frame 3): M	1.34e-161	HTIP	Core Eudicots	Paeoniacae	Paeonia lactiflora	V	M	FALSE	FALSE	FALSE	FALSE	FALSE	TRUE
gnl|onekp|HUGU_scaffold_2076085 - ORF 1 (frame 3): I	7.14e-161	HUGU	Core Eudicots	Nyctaginaceae	Boerhavia burbidgeana	L	I	FALSE	FALSE	FALSE	FALSE	FALSE	TRUE
gnl|onekp|HURS_scaffold_2046537 - ORF 1 (frame 1): V	1.84e-163	HURS	Core Eudicots	Molluginaceae	Mollugo pentaphylla	V	V	TRUE	FALSE	TRUE	FALSE	FALSE	FALSE
gnl|onekp|HUSX_scaffold_2007761 - ORF 1 (frame 1): V	2.2e-161	HUSX	Core Eudicots/Asterids	Roridulaceae	Roridula gorgonias	V	V	TRUE	FALSE	TRUE	FALSE	FALSE	FALSE
gnl|onekp|HWUP_scaffold_2098454 - ORF 1 (frame 1): V	2.5e-158	HWUP	Monocots/Commelinids	Arecaceae	Sabal bermudana	V	V	TRUE	FALSE	TRUE	FALSE	FALSE	FALSE
gnl|onekp|HXCD_scaffold_2059929 - ORF 1 (frame 1): V	6.78e-166	HXCD	Core Eudicots/Asterids	Asteraceae	Flaveria vaginata	V	V	TRUE	FALSE	TRUE	FALSE	FALSE	FALSE
gnl|onekp|HXDV_scaffold_2048665 - ORF 1 (frame 3): V	4.05e-164	HXDV	Core Eudicots/Asterids	Asteraceae	Flaveria pubescens	V	V	TRUE	FALSE	TRUE	FALSE	FALSE	FALSE
gnl|onekp|HYZL_scaffold_2141349 - ORF 1 (frame 2): V	2.28e-166	HYZL	Core Eudicots/Rosids	Akaniaceae	Akania lucens	V	V	TRUE	FALSE	TRUE	FALSE	FALSE	FALSE
gnl|onekp|IANR_scaffold_2009741 - ORF 1 (frame 3): V	4.89e-164	IANR	Core Eudicots/Rosids	Rosaceae	Rosa palustris	V	V	TRUE	FALSE	TRUE	FALSE	FALSE	FALSE
gnl|onekp|IANR_scaffold_2009742 - ORF 1 (frame 3): V	9.33e-164	IANR	Core Eudicots/Rosids	Rosaceae	Rosa palustris	V	V	TRUE	FALSE	TRUE	FALSE	FALSE	FALSE
gnl|onekp|IEPQ_scaffold_2025555 - ORF 1 (frame 3): V	5.95e-165	IEPQ	Core Eudicots/Rosids	Salicaceae	Salix dasyclados	V	V	TRUE	FALSE	TRUE	FALSE	FALSE	FALSE
gnl|onekp|IFCJ_scaffold_2016776 - ORF 1 (frame 1): V	2.04e-157	IFCJ	Magnoliids	Canellaceae	Canella winterana	V	V	TRUE	FALSE	TRUE	FALSE	FALSE	FALSE
gnl|onekp|IHCQ_scaffold_2004771 - ORF 1 (frame 3): V	1.24e-163	IHCQ	Core Eudicots/Rosids	Celastraceae	Crossopetalum rhacoma	V	V	TRUE	FALSE	TRUE	FALSE	FALSE	FALSE
gnl|onekp|IHPC_scaffold_2072281 - ORF 1 (frame 3): V	1.13e-164	IHPC	Core Eudicots/Asterids	Campanulaceae	Platycodon grandiflorus	V	V	TRUE	FALSE	TRUE	FALSE	FALSE	FALSE
gnl|onekp|IIFB_scaffold_2047023 - ORF 1 (frame 3): V	1.69e-158	IIFB	Core Eudicots/Rosids	Onagraceae	Oenothera gaura	V	V	TRUE	FALSE	TRUE	FALSE	FALSE	FALSE
gnl|onekp|IKFD_scaffold_2052929 - ORF 1 (frame 2): V	2.94e-166	IKFD	Core Eudicots/Rosids	Simaroubaceae	Quassia amara	V	V	TRUE	FALSE	TRUE	FALSE	FALSE	FALSE
gnl|onekp|INSP_scaffold_2052264 - ORF 1 (frame 1): V	3.92e-164	INSP	Core Eudicots/Rosids	Myricaceae	Myrica cerifera	V	V	TRUE	FALSE	TRUE	FALSE	FALSE	FALSE
gnl|onekp|IPPG_scaffold_2009625 - ORF 1 (frame 1): V	3.78e-167	IPPG	Core Eudicots/Asterids	Boraginaceae	Heliotropium filiforme	V	V	TRUE	FALSE	TRUE	FALSE	FALSE	FALSE
gnl|onekp|IUSR_scaffold_2086657 - ORF 1 (frame 1): V	1.73e-166	IUSR	Core Eudicots	Haloragaceae	Myriophyllum aquaticum	V	V	TRUE	FALSE	TRUE	FALSE	FALSE	FALSE
gnl|onekp|IWIS_scaffold_2046041 - ORF 1 (frame 1): V	1.41e-164	IWIS	Core Eudicots	Portulacaceae	Portulaca pilosa	V	V	TRUE	FALSE	TRUE	FALSE	FALSE	FALSE
gnl|onekp|IWMW_scaffold_2088597 - ORF 1 (frame 2): V	1.6e-163	IWMW	Basal Eudicots	Buxaceae	Buxus sempervirens	V	V	TRUE	FALSE	TRUE	FALSE	FALSE	FALSE
gnl|onekp|IXVJ_scaffold_2014647 - ORF 1 (frame 1): V	1.46e-158	IXVJ	Core Eudicots/Asterids	Menyanthaceae	Menyanthes trifoliata	V	V	TRUE	FALSE	TRUE	FALSE	FALSE	FALSE
gnl|onekp|IZLO_scaffold_2059744 - ORF 1 (frame 2): V	7.18e-163	IZLO	Core Eudicots/Asterids	Campanulaceae	Lobelia siphilitica	V	V	TRUE	FALSE	TRUE	FALSE	FALSE	FALSE
gnl|onekp|IZNU_scaffold_2042820 - ORF 1 (frame 2): V	7.18e-162	IZNU	Core Eudicots/Asterids	Convolvulaceae	Ipomoea lobata	V	V	TRUE	FALSE	TRUE	FALSE	FALSE	FALSE
gnl|onekp|JAFJ_scaffold_2006994 - ORF 1 (frame 2): V	2.87e-162	JAFJ	Core Eudicots	Nyctaginaceae	Bougainvillea spectabilis	V	V	TRUE	FALSE	TRUE	FALSE	FALSE	FALSE
gnl|onekp|JBYE_scaffold_2021271 - ORF 1 (frame 2): V	6.38e-165	JBYE	Core Eudicots/Asterids	Araliaceae	Hedera helix	V	V	TRUE	FALSE	TRUE	FALSE	FALSE	FALSE
gnl|onekp|JCLQ_scaffold_2043656 - ORF 1 (frame 2): V	2.88e-160	JCLQ	Core Eudicots/Asterids	Apocynaceae	Apocynum androsaemifolium	V	V	TRUE	FALSE	TRUE	FALSE	FALSE	FALSE
gnl|onekp|JCMU_scaffold_2118317 - ORF 1 (frame 3): V	1.71e-157	JCMU	Core Eudicots/Asterids	Lentibulariaceae	Pinguicula caudata	V	V	TRUE	FALSE	TRUE	FALSE	FALSE	FALSE
gnl|onekp|JGYZ_scaffold_2042814 - ORF 1 (frame 2): V	4.71e-162	JGYZ	Core Eudicots/Asterids	Apocynaceae	Holarrhena pubescens	V	V	TRUE	FALSE	TRUE	FALSE	FALSE	FALSE
gnl|onekp|JKNQ_scaffold_2051267 - ORF 1 (frame 3): V	5.34e-159	JKNQ	Core Eudicots/Rosids	Onagraceae	Oenothera suffulta suffulta	V	V	TRUE	FALSE	TRUE	FALSE	FALSE	FALSE
gnl|onekp|JMJV_scaffold_2049127 - ORF 1 (frame 1): V	1.43e-157	JMJV	Core Eudicots/Rosids	Onagraceae	Oenothera gaura	V	V	TRUE	FALSE	TRUE	FALSE	FALSE	FALSE
gnl|onekp|JNKW_scaffold_2093783 - ORF 1 (frame 3): V	1.33e-159	JNKW	Core Eudicots/Asterids	Asteraceae	Cicerbita plumieri	V	V	TRUE	FALSE	TRUE	FALSE	FALSE	FALSE
gnl|onekp|JNVS_scaffold_2005430 - ORF 1 (frame 2): V	2.16e-164	JNVS	Core Eudicots/Asterids	Solanaceae	Datura metel	V	V	TRUE	FALSE	TRUE	FALSE	FALSE	FALSE
gnl|onekp|JOIS_scaffold_2035505 - ORF 1 (frame 3): V	1.42e-165	JOIS	Core Eudicots/Rosids	Koeberliniaceae	Koeberlinia spinosa	V	V	TRUE	FALSE	TRUE	FALSE	FALSE	FALSE
gnl|onekp|JOPH_scaffold_2053490 - ORF 1 (frame 3): V	1.19e-162	JOPH	Core Eudicots/Asterids	Rubiaceae	Psychotria ipecacuanha	V	V	TRUE	FALSE	TRUE	FALSE	FALSE	FALSE
gnl|onekp|JPDJ_scaffold_2064129 - ORF 1 (frame 1): V	6.54e-164	JPDJ	Core Eudicots/Asterids	Symplocaceae	Symplocos tinctoria	V	V	TRUE	FALSE	TRUE	FALSE	FALSE	FALSE
gnl|onekp|JQCX_scaffold_2082973 - ORF 1 (frame 1): V	7.16e-159	JQCX	Monocots/Commelinids	Zingiberaceae	Curcuma longa	V	V	TRUE	FALSE	TRUE	FALSE	FALSE	FALSE
gnl|onekp|JSAG_scaffold_2014226 - ORF 1 (frame 3): V	2.35e-158	JSAG	Monocots	Orchidaceae	Masdevallia yuangensis	V	V	TRUE	FALSE	TRUE	FALSE	FALSE	FALSE
gnl|onekp|JSZD_scaffold_2055752 - ORF 1 (frame 2): V	1.04e-166	JSZD	Core Eudicots/Rosids	Burseraceae	Bursera simaruba	V	V	TRUE	FALSE	TRUE	FALSE	FALSE	FALSE
gnl|onekp|JTQQ_scaffold_2069351 - ORF 1 (frame 2): V	1.28e-159	JTQQ	Core Eudicots/Rosids	Fabaceae	Glycyrrhiza lepidota	V	V	TRUE	FALSE	TRUE	FALSE	FALSE	FALSE
gnl|onekp|JTQQ_scaffold_2015263 - ORF 1 (frame 3): V	2.08e-158	JTQQ	Core Eudicots/Rosids	Fabaceae	Glycyrrhiza lepidota	V	V	TRUE	FALSE	TRUE	FALSE	FALSE	FALSE
gnl|onekp|JTRM_scaffold_2024082 - ORF 1 (frame 3): V	3.67e-158	JTRM	Core Eudicots/Asterids	[Dipsacaceae]	Dipsacus asper	V	V	TRUE	FALSE	TRUE	FALSE	FALSE	FALSE
gnl|onekp|JWEY_scaffold_2020573 - ORF 1 (frame 3): V	1.24e-164	JWEY	Core Eudicots/Asterids	Boraginaceae	Heliotropium tenuifolium	V	V	TRUE	FALSE	TRUE	FALSE	FALSE	FALSE
gnl|onekp|JZHZ_scaffold_2054046 - ORF 1 (frame 1): V	7.57e-164	JZHZ	Core Eudicots/Asterids	Asteraceae	Flaveria pubescens	V	V	TRUE	FALSE	TRUE	FALSE	FALSE	FALSE
gnl|onekp|KAYP_scaffold_2042381 - ORF 1 (frame 2): V	1.64e-162	KAYP	Magnoliids	Lauraceae	Lindera benzoin	V	V	TRUE	FALSE	TRUE	FALSE	FALSE	FALSE
gnl|onekp|KFZY_scaffold_2017223 - ORF 1 (frame 2): V	4.55e-162	KFZY	Core Eudicots/Asterids	Asteraceae	Tragopogon castellanus	V	V	TRUE	FALSE	TRUE	FALSE	FALSE	FALSE
gnl|onekp|KGJF_scaffold_2086926 - ORF 1 (frame 1): V	1.19e-161	KGJF	Core Eudicots/Asterids	Asteraceae	Tragopogon porrifolius	V	V	TRUE	FALSE	TRUE	FALSE	FALSE	FALSE
gnl|onekp|KJBH_scaffold_2050528 - ORF 1 (frame 3): V	2.44e-165	KJBH	Core Eudicots/Asterids	Asteraceae	Flaveria cronquistii	V	V	TRUE	FALSE	TRUE	FALSE	FALSE	FALSE
gnl|onekp|KKDQ_scaffold_2024048 - ORF 1 (frame 2): V	5.9e-165	KKDQ	Core Eudicots/Rosids	Salicaceae	Salix viminalis	V	V	TRUE	FALSE	TRUE	FALSE	FALSE	FALSE
gnl|onekp|KNMB_scaffold_2013129 - ORF 1 (frame 1): V	4.97e-158	KNMB	Core Eudicots/Rosids	Fabaceae	Lathyrus sativus	V	V	TRUE	FALSE	TRUE	FALSE	FALSE	FALSE
gnl|onekp|KPTE_scaffold_2009330 - ORF 1 (frame 3): V	1.73e-165	KPTE	Core Eudicots/Rosids	Bixaceae	Bixa orellana	V	V	TRUE	FALSE	TRUE	FALSE	FALSE	FALSE
gnl|onekp|KPUM_scaffold_2100746 - ORF 1 (frame 3): V	2.79e-165	KPUM	Core Eudicots/Asterids	Gentianaceae	Exacum affine	V	V	TRUE	FALSE	TRUE	FALSE	FALSE	FALSE
gnl|onekp|KTAR_scaffold_2019944 - ORF 1 (frame 2): V	1.33e-163	KTAR	Core Eudicots/Asterids	Oleaceae	Chionanthus retusus	V	V	TRUE	FALSE	TRUE	FALSE	FALSE	FALSE
gnl|onekp|KTQI_scaffold_2017714 - ORF 1 (frame 3): V	1.52e-160	KTQI	Core Eudicots	Amaranthaceae	Alternanthera brasiliana	V	V	TRUE	FALSE	TRUE	FALSE	FALSE	FALSE
gnl|onekp|KTQI_scaffold_2022499 - ORF 1 (frame 2): L	9.57e-160	KTQI	Core Eudicots	Amaranthaceae	Alternanthera brasiliana	L	L	FALSE	TRUE	TRUE	FALSE	FALSE	FALSE
gnl|onekp|KVAY_scaffold_2010376 - ORF 1 (frame 2): V	6.18e-167	KVAY	Core Eudicots/Rosids	Zygophyllaceae	Tribulus eichlerianus	V	V	TRUE	FALSE	TRUE	FALSE	FALSE	FALSE
gnl|onekp|KVFU_scaffold_2040543 - ORF 1 (frame 3): V	6.33e-162	KVFU	Core Eudicots/Asterids	Ebenaceae	Diospyros malabarica	V	V	TRUE	FALSE	TRUE	FALSE	FALSE	FALSE
gnl|onekp|KVFU_scaffold_2009168 - ORF 1 (frame 1): V	3.17e-157	KVFU	Core Eudicots/Asterids	Ebenaceae	Diospyros malabarica	V	V	TRUE	FALSE	TRUE	FALSE	FALSE	FALSE
gnl|onekp|KWGC_scaffold_2003167 - ORF 1 (frame 2): V	7.13e-162	KWGC	Core Eudicots	Crassulaceae	Crassula perforata	V	V	TRUE	FALSE	TRUE	FALSE	FALSE	FALSE
gnl|onekp|KYAD_scaffold_2052523 - ORF 1 (frame 3): V	1.45e-160	KYAD	Core Eudicots/Rosids	Cannabaceae	Celtis occidentalis	V	V	TRUE	FALSE	TRUE	FALSE	FALSE	FALSE
gnl|onekp|LACT_scaffold_2045311 - ORF 1 (frame 2): V	1.48e-157	LACT	Core Eudicots/Rosids	Onagraceae	Oenothera gaura	V	V	TRUE	FALSE	TRUE	FALSE	FALSE	FALSE
gnl|onekp|LBZM_scaffold_2054428 - ORF 1 (frame 2): V	6.33e-165	LBZM	Core Eudicots	Chenopodiaceae	Atriplex rosea	V	V	TRUE	FALSE	TRUE	FALSE	FALSE	FALSE
gnl|onekp|LFII_scaffold_2000393 - ORF 1 (frame 1): I	3.27e-158	LFII	Core Eudicots/Rosids	Linaceae	Linum perenne	V	I	FALSE	FALSE	FALSE	FALSE	FALSE	TRUE
gnl|onekp|LFOG_scaffold_2003328 - ORF 1 (frame 3): V	2.61e-162	LFOG	Core Eudicots/Rosids	Salicaceae	Salix purpurea	V	V	TRUE	FALSE	TRUE	FALSE	FALSE	FALSE
gnl|onekp|LFQH_scaffold_2050202 - ORF 1 (frame 1): V	1.93e-164	LFQH	Core Eudicots	Portulacaceae	Portulaca amilis	V	V	TRUE	FALSE	TRUE	FALSE	FALSE	FALSE
gnl|onekp|LHDP_scaffold_2045110 - ORF 1 (frame 2): V	5e-158	LHDP	Core Eudicots/Rosids	Onagraceae	Oenothera gaura	V	V	TRUE	FALSE	TRUE	FALSE	FALSE	FALSE
gnl|onekp|LKKX_scaffold_2003587 - ORF 1 (frame 1): V	2.29e-165	LKKX	Core Eudicots	Talinaceae	Talinum sp.	V	V	TRUE	FALSE	TRUE	FALSE	FALSE	FALSE
gnl|onekp|LNER_scaffold_2052053 - ORF 1 (frame 3): V	6.07e-161	LNER	Core Eudicots/Rosids	Casuarinacae	Casuarina equisetifolia	V	V	TRUE	FALSE	TRUE	FALSE	FALSE	FALSE
gnl|onekp|LPGY_scaffold_2011804 - ORF 1 (frame 3): V	5.69e-168	LPGY	Core Eudicots/Rosids	Violaceae	Viola tricolor	V	V	TRUE	FALSE	TRUE	FALSE	FALSE	FALSE
gnl|onekp|LQJY_scaffold_2079385 - ORF 1 (frame 3): V	3.23e-161	LQJY	Core Eudicots/Asterids	Solanaceae	Solanum xanthocarpum	V	V	TRUE	FALSE	TRUE	FALSE	FALSE	FALSE
gnl|onekp|LQJY_scaffold_2078909 - ORF 1 (frame 3): V	1.24e-159	LQJY	Core Eudicots/Asterids	Solanaceae	Solanum xanthocarpum	V	V	TRUE	FALSE	TRUE	FALSE	FALSE	FALSE
gnl|onekp|LSLA_scaffold_2054901 - ORF 1 (frame 1): V	7.33e-159	LSLA	Core Eudicots/Rosids	Euphorbiaceae	Euphorbia mesembryanthemifolia	V	V	TRUE	FALSE	TRUE	FALSE	FALSE	FALSE
gnl|onekp|LUNL_scaffold_2013633 - ORF 1 (frame 1): V	4.68e-162	LUNL	Core Eudicots	Amaranthaceae	Alternanthera sessilis	L	V	FALSE	FALSE	FALSE	FALSE	TRUE	FALSE
gnl|onekp|LWCK_scaffold_2008461 - ORF 1 (frame 2): V	5.41e-162	LWCK	Core Eudicots/Asterids	Solanaceae	Lycium barbarum	V	V	TRUE	FALSE	TRUE	FALSE	FALSE	FALSE
gnl|onekp|LWCK_scaffold_2008462 - ORF 1 (frame 2): V	1.93e-158	LWCK	Core Eudicots/Asterids	Solanaceae	Lycium barbarum	V	V	TRUE	FALSE	TRUE	FALSE	FALSE	FALSE
gnl|onekp|LWDA_scaffold_2005924 - ORF 1 (frame 2): V	5.91e-162	LWDA	Core Eudicots/Rosids	Betulaceae	Alnus serrulata	V	V	TRUE	FALSE	TRUE	FALSE	FALSE	FALSE
gnl|onekp|MAQO_scaffold_2117393 - ORF 1 (frame 1): V	1.93e-165	MAQO	Magnoliids	Gomortegaceae	Gomortega keule	V	V	TRUE	FALSE	TRUE	FALSE	FALSE	FALSE
gnl|onekp|MBQU_scaffold_2052870 - ORF 1 (frame 3): V	9.15e-172	MBQU	Core Eudicots/Rosids	Cleomaceae	Cleome gynandra	V	V	TRUE	FALSE	TRUE	FALSE	FALSE	FALSE
gnl|onekp|MBWM_scaffold_2020221 - ORF 1 (frame 2): V	1.87e-161	MBWM	Core Eudicots	Nyctaginaceae	Boerhavia coccinea	L	V	FALSE	FALSE	FALSE	FALSE	TRUE	FALSE
gnl|onekp|MEAH_scaffold_2022773 - ORF 1 (frame 3): V	6.06e-161	MEAH	Core Eudicots	Amaranthaceae	Aerva persica	V	V	TRUE	FALSE	TRUE	FALSE	FALSE	FALSE
gnl|onekp|MFEA_scaffold_2110536 - ORF 1 (frame 1): V	1.05e-163	MFEA	Core Eudicots/Rosids	Celastraceae	Stackhousia spathulata	V	V	TRUE	FALSE	TRUE	FALSE	FALSE	FALSE
gnl|onekp|MGBF_scaffold_2005850 - ORF 1 (frame 2): V	1.2e-161	MGBF	Core Eudicots/Rosids	Fabaceae	Acacia pycnantha	V	V	TRUE	FALSE	TRUE	FALSE	FALSE	FALSE
gnl|onekp|MKZR_scaffold_2009823 - ORF 1 (frame 2): V	9.9e-161	MKZR	Core Eudicots/Asterids	Solanaceae	Nicotiana sylvestris	V	V	TRUE	FALSE	TRUE	FALSE	FALSE	FALSE
gnl|onekp|MKZR_scaffold_2025830 - ORF 1 (frame 2): V	1.43e-158	MKZR	Core Eudicots/Asterids	Solanaceae	Nicotiana sylvestris	V	V	TRUE	FALSE	TRUE	FALSE	FALSE	FALSE
gnl|onekp|MQIV_scaffold_2052447 - ORF 1 (frame 2): V	1.85e-159	MQIV	Core Eudicots/Asterids	Verbenaceae	Phyla dulcis	V	V	TRUE	FALSE	TRUE	FALSE	FALSE	FALSE
gnl|onekp|MRKX_scaffold_2011176 - ORF 1 (frame 2): V	1.28e-162	MRKX	Core Eudicots	Phytolaccaceae	Phytolacca bogotensis	V	V	TRUE	FALSE	TRUE	FALSE	FALSE	FALSE
gnl|onekp|MTII_scaffold_2041208 - ORF 1 (frame 1): V	1.33e-162	MTII	Monocots	Acoraceae	Acorus americanus	V	V	TRUE	FALSE	TRUE	FALSE	FALSE	FALSE
gnl|onekp|MUCT_scaffold_2046774 - ORF 1 (frame 2): V	2.99e-164	MUCT	Core Eudicots	Chenopodiaceae	Atriplex prostrata	V	V	TRUE	FALSE	TRUE	FALSE	FALSE	FALSE
gnl|onekp|MVSE_scaffold_2020282 - ORF 1 (frame 2): I	3.39e-160	MVSE	Core Eudicots/Asterids	Griseliniaceae	Griselinia littoralis	V	I	FALSE	FALSE	FALSE	FALSE	FALSE	TRUE
gnl|onekp|MVTX_scaffold_2018243 - ORF 1 (frame 3): V	4.33e-159	MVTX	Basal Eudicots	Papaveraceae	Papaver rhoeas	V	V	TRUE	FALSE	TRUE	FALSE	FALSE	FALSE
gnl|onekp|MYMP_scaffold_2060717 - ORF 1 (frame 2): V	2.53e-162	MYMP	Core Eudicots/Rosids	Fabaceae	Astragalus propinquus	V	V	TRUE	FALSE	TRUE	FALSE	FALSE	FALSE
gnl|onekp|MYZV_scaffold_2057539 - ORF 1 (frame 3): V	2.59e-160	MYZV	Core Eudicots/Rosids	Tropaeolaceae	Tropaeolum peregrinum	V	V	TRUE	FALSE	TRUE	FALSE	FALSE	FALSE
gnl|onekp|MZLD_scaffold_2027079 - ORF 1 (frame 1): V	2.46e-161	MZLD	Core Eudicots/Asterids	Oleaceae	Ligustrum sinense	V	V	TRUE	FALSE	TRUE	FALSE	FALSE	FALSE
gnl|onekp|MZOB_scaffold_2008220 - ORF 1 (frame 2): V	2.24e-166	MZOB	Core Eudicots/Asterids	Boraginaceae	Heliotropium mendocinum	V	V	TRUE	FALSE	TRUE	FALSE	FALSE	FALSE
gnl|onekp|NEBM_scaffold_2080475 - ORF 3 (frame 3): V	2.28e-162	NEBM	Core Eudicots/Rosids	Myrtaceae	Syzygium micranthum	V	V	TRUE	FALSE	TRUE	FALSE	FALSE	FALSE
gnl|onekp|NGRR_scaffold_2011533 - ORF 1 (frame 3): V	1.1e-164	NGRR	Core Eudicots/Asterids	Pentaphylacaceae	Ternstroemia gymnanthera	V	V	TRUE	FALSE	TRUE	FALSE	FALSE	FALSE
gnl|onekp|NGRR_scaffold_2019689 - ORF 1 (frame 1): L	6.31e-162	NGRR	Core Eudicots/Asterids	Pentaphylacaceae	Ternstroemia gymnanthera	V	L	FALSE	FALSE	FALSE	TRUE	FALSE	FALSE
gnl|onekp|NHUA_scaffold_2010524 - ORF 1 (frame 2): V	5.48e-169	NHUA	Core Eudicots/Rosids	Fagaceae	Castanea crenata	V	V	TRUE	FALSE	TRUE	FALSE	FALSE	FALSE
gnl|onekp|NIGS_scaffold_2109560 - ORF 1 (frame 1): V	7.21e-167	NIGS	Core Eudicots/Asterids	Boraginaceae	Heliotropium karwinskyi	V	V	TRUE	FALSE	TRUE	FALSE	FALSE	FALSE
gnl|onekp|NJKC_scaffold_2013232 - ORF 1 (frame 3): V	1.05e-159	NJKC	Basal Eudicots	Papaveraceae	Eschscholzia californica	V	V	TRUE	FALSE	TRUE	FALSE	FALSE	FALSE
gnl|onekp|NJLF_scaffold_2002815 - ORF 1 (frame 1): V	1.12e-162	NJLF	Core Eudicots/Rosids	Violaceae	Viola canadensis	V	V	TRUE	FALSE	TRUE	FALSE	FALSE	FALSE
gnl|onekp|NMDZ_scaffold_2015171 - ORF 1 (frame 1): V	9.25e-162	NMDZ	Core Eudicots/Asterids	Solanaceae	Solanum sisymbriifolium	V	V	TRUE	FALSE	TRUE	FALSE	FALSE	FALSE
gnl|onekp|NMDZ_scaffold_2096064 - ORF 1 (frame 1): V	2.2e-159	NMDZ	Core Eudicots/Asterids	Solanaceae	Solanum sisymbriifolium	V	V	TRUE	FALSE	TRUE	FALSE	FALSE	FALSE
gnl|onekp|NMGG_scaffold_2061886 - ORF 1 (frame 2): V	1.29e-161	NMGG	Basal Eudicots	Fumariaceae	Hypecoum procumbens	V	V	TRUE	FALSE	TRUE	FALSE	FALSE	FALSE
gnl|onekp|NQWS_scaffold_2009309 - ORF 1 (frame 3): V	2.54e-157	NQWS	Core Eudicots/Rosids	Onagraceae	Oenothera filiformis	V	V	TRUE	FALSE	TRUE	FALSE	FALSE	FALSE
gnl|onekp|NTEO_scaffold_2066612 - ORF 1 (frame 3): V	2.57e-161	NTEO	Core Eudicots/Asterids	Pittosporaceae	Pittosporum sahnianum	V	V	TRUE	FALSE	TRUE	FALSE	FALSE	FALSE
gnl|onekp|NUSE_scaffold_2009671 - ORF 1 (frame 2): V	1.8e-157	NUSE	Core Eudicots/Asterids	Asteraceae	Conyza canadensis	V	V	TRUE	FALSE	TRUE	FALSE	FALSE	FALSE
gnl|onekp|NUZN_scaffold_2001913 - ORF 1 (frame 1): V	2.13e-162	NUZN	Core Eudicots	Cercidiphyllaceae	Cercidiphyllum japonicum	L	V	FALSE	FALSE	FALSE	FALSE	TRUE	FALSE
gnl|onekp|NVSO_scaffold_2057029 - ORF 1 (frame 3): V	1.94e-166	NVSO	Core Eudicots/Asterids	Asteraceae	Flaveria palmeri	V	V	TRUE	FALSE	TRUE	FALSE	FALSE	FALSE
gnl|onekp|NWMY_scaffold_2064294 - ORF 1 (frame 2): V	5.97e-165	NWMY	Basalmost angiosperms	Schisandraceae (incl. Illiciac.)	Kadsura heteroclita	V	V	TRUE	FALSE	TRUE	FALSE	FALSE	FALSE
gnl|onekp|OBOJ_scaffold_2089359 - ORF 1 (frame 1): V	4.31e-167	OBOJ	Basal Eudicots	Proteaceae	Hakea prostrata	V	V	TRUE	FALSE	TRUE	FALSE	FALSE	FALSE
gnl|onekp|OBTI_scaffold_2042792 - ORF 1 (frame 3): V	1.77e-167	OBTI	Core Eudicots/Rosids	Nitrariaceae	Peganum harmala	V	V	TRUE	FALSE	TRUE	FALSE	FALSE	FALSE
gnl|onekp|OCTM_scaffold_2017072 - ORF 1 (frame 2): V	9.1e-165	OCTM	Core Eudicots/Rosids	Begoniaceae	Begonia sp.	V	V	TRUE	FALSE	TRUE	FALSE	FALSE	FALSE
gnl|onekp|ODDO_scaffold_2017222 - ORF 1 (frame 2): V	1.15e-157	ODDO	Core Eudicots/Asterids	Myrsinaceae	Ardisia humilis	V	V	TRUE	FALSE	TRUE	FALSE	FALSE	FALSE
gnl|onekp|OHAE_scaffold_2128497 - ORF 1 (frame 2): V	2.69e-159	OHAE	Core Eudicots/Rosids	Polygalaceae	Polygala lutea	V	V	TRUE	FALSE	TRUE	FALSE	FALSE	FALSE
gnl|onekp|OINM_scaffold_2012430 - ORF 1 (frame 1): V	2.78e-162	OINM	Core Eudicots/Asterids	Araliaceae	Hydrocotyle umbellata	V	V	TRUE	FALSE	TRUE	FALSE	FALSE	FALSE
gnl|onekp|OJCW_scaffold_2005090 - ORF 1 (frame 1): V	3.3e-160	OJCW	Core Eudicots/Asterids	Primulaceae	Maesa lanceolata	V	V	TRUE	FALSE	TRUE	FALSE	FALSE	FALSE
gnl|onekp|OKEF_scaffold_2014262 - ORF 1 (frame 2): V	4.35e-160	OKEF	Basal Eudicots	Dilleniaceae	Hibbertia grossulariifolia	V	V	TRUE	FALSE	TRUE	FALSE	FALSE	FALSE
gnl|onekp|OLXF_scaffold_2090721 - ORF 1 (frame 2): V	8.92e-170	OLXF	Core Eudicots/Rosids	Malvaceae	Hibiscus cannabinus	V	V	TRUE	FALSE	TRUE	FALSE	FALSE	FALSE
gnl|onekp|OMDH_scaffold_2013128 - ORF 1 (frame 2): V	7.77e-160	OMDH	Core Eudicots	Hamamelidaceae	Loropetalum chinense	L	V	FALSE	FALSE	FALSE	FALSE	TRUE	FALSE
gnl|onekp|OOVX_scaffold_2043631 - ORF 1 (frame 2): V	8.3e-163	OOVX	Core Eudicots	Saxifragaceae	Boykinia jamesii	V	V	TRUE	FALSE	TRUE	FALSE	FALSE	FALSE
gnl|onekp|OPDF_scaffold_2036771 - ORF 1 (frame 3): V	3.09e-164	OPDF	Magnoliids	Saururaceae	Saururus cernuus	V	V	TRUE	FALSE	TRUE	FALSE	FALSE	FALSE
gnl|onekp|OPZX_scaffold_2005034 - ORF 1 (frame 3): V	1.62e-162	OPZX	Core Eudicots	Aizoaceae	Sesuvium verrucosum	V	V	TRUE	FALSE	TRUE	FALSE	FALSE	FALSE
gnl|onekp|OPZX_scaffold_2005033 - ORF 1 (frame 3): V	2.57e-161	OPZX	Core Eudicots	Aizoaceae	Sesuvium verrucosum	V	V	TRUE	FALSE	TRUE	FALSE	FALSE	FALSE
gnl|onekp|OSHQ_scaffold_2047432 - ORF 1 (frame 2): V	9.64e-159	OSHQ	Chloranthales	Chloranthaceae	Sarcandra glabra	V	V	TRUE	FALSE	TRUE	FALSE	FALSE	FALSE
gnl|onekp|OSIP_scaffold_2125256 - ORF 1 (frame 3): V	9.72e-169	OSIP	Core Eudicots/Rosids	Clusiaceae	Garcinia livingstonei	V	V	TRUE	FALSE	TRUE	FALSE	FALSE	FALSE
gnl|onekp|OSMU_scaffold_2017596 - ORF 1 (frame 1): V	4.35e-162	OSMU	Core Eudicots/Asterids	Solanaceae	Lycium sp.	V	V	TRUE	FALSE	TRUE	FALSE	FALSE	FALSE
gnl|onekp|OSMU_scaffold_2014117 - ORF 1 (frame 1): V	7.24e-162	OSMU	Core Eudicots/Asterids	Solanaceae	Lycium sp.	V	V	TRUE	FALSE	TRUE	FALSE	FALSE	FALSE
gnl|onekp|OUER_scaffold_2101384 - ORF 1 (frame 1): V	4.43e-165	OUER	Core Eudicots/Asterids	Boraginaceae	Heliotropium convolvulaceum	V	V	TRUE	FALSE	TRUE	FALSE	FALSE	FALSE
gnl|onekp|OWAS_scaffold_2002256 - ORF 1 (frame 3): V	3.19e-161	OWAS	Core Eudicots/Asterids	Rehmnniaceae	Rehmannia glutinosa	V	V	TRUE	FALSE	TRUE	FALSE	FALSE	FALSE
gnl|onekp|OXYP_scaffold_2132824 - ORF 2 (frame 2): V	6.18e-163	OXYP	Core Eudicots/Asterids	Sapotaceae	Sideroxylon reclinatum	V	V	TRUE	FALSE	TRUE	FALSE	FALSE	FALSE
gnl|onekp|OYLU_scaffold_2093815 - ORF 1 (frame 2): V	9.28e-159	OYLU	Monocots/Commelinids	Zingiberaceae	Curcuma longa	V	V	TRUE	FALSE	TRUE	FALSE	FALSE	FALSE
gnl|onekp|OYST_scaffold_2014554 - ORF 1 (frame 1): V	4.68e-162	OYST	Core Eudicots	Amaranthaceae	Alternanthera sessilis	L	V	FALSE	FALSE	FALSE	FALSE	TRUE	FALSE
gnl|onekp|PAZJ_scaffold_2063133 - ORF 1 (frame 3): V	4.53e-166	PAZJ	Core Eudicots/Rosids	Euphorbiaceae	Ricinus communis	V	V	TRUE	FALSE	TRUE	FALSE	FALSE	FALSE
gnl|onekp|PCGJ_scaffold_2012778 - ORF 1 (frame 2): V	4.68e-158	PCGJ	Core Eudicots/Asterids	Acanthaceae	Anisacanthus quadrifidus	V	V	TRUE	FALSE	TRUE	FALSE	FALSE	FALSE
gnl|onekp|PCNH_scaffold_2016086 - ORF 1 (frame 1): V	1.78e-157	PCNH	Core Eudicots/Asterids	Rubiaceae	Psychotria marginata	V	V	TRUE	FALSE	TRUE	FALSE	FALSE	FALSE
gnl|onekp|PDIE_scaffold_2000138 - ORF 1 (frame 1): V	5.61e-163	PDIE	Core Eudicots/Rosids	Cannabaceae	Cannabis sativa	V	V	TRUE	FALSE	TRUE	FALSE	FALSE	FALSE
gnl|onekp|PDXY_scaffold_2049517 - ORF 1 (frame 2): V	3.84e-165	PDXY	Core Eudicots	Chenopodiaceae	Atriplex rosea	V	V	TRUE	FALSE	TRUE	FALSE	FALSE	FALSE
gnl|onekp|PEZP_scaffold_2012713 - ORF 1 (frame 1): V	1.14e-159	PEZP	Core Eudicots/Rosids	Fabaceae	Glycyrrhiza glabra	V	V	TRUE	FALSE	TRUE	FALSE	FALSE	FALSE
gnl|onekp|PEZP_scaffold_2012714 - ORF 1 (frame 3): V	6.45e-159	PEZP	Core Eudicots/Rosids	Fabaceae	Glycyrrhiza glabra	V	V	TRUE	FALSE	TRUE	FALSE	FALSE	FALSE
gnl|onekp|PKMO_scaffold_2025470 - ORF 1 (frame 3): V	1.66e-158	PKMO	Core Eudicots/Rosids	Cistaceae	Cistus inflatus	V	V	TRUE	FALSE	TRUE	FALSE	FALSE	FALSE
gnl|onekp|PMRP_scaffold_2040073 - ORF 1 (frame 2): V	3.06e-161	PMRP	Core Eudicots/Rosids	Cannabaceae	Cannabis sativa	V	V	TRUE	FALSE	TRUE	FALSE	FALSE	FALSE
gnl|onekp|PPQR_scaffold_2012728 - ORF 1 (frame 2): V	5.82e-160	PPQR	Monocots/Commelinids	Typhaceae	Typha angustifolia	V	V	TRUE	FALSE	TRUE	FALSE	FALSE	FALSE
gnl|onekp|PSJT_scaffold_2034978 - ORF 1 (frame 3): V	8.99e-164	PSJT	Magnoliids	Annonaceae	Uvaria microcarpa	V	V	TRUE	FALSE	TRUE	FALSE	FALSE	FALSE
gnl|onekp|PTFA_scaffold_2090305 - ORF 1 (frame 2): V	5.51e-160	PTFA	Core Eudicots/Asterids	Theophrastaceae	Jacquinia sp.	V	V	TRUE	FALSE	TRUE	FALSE	FALSE	FALSE
gnl|onekp|PTLU_scaffold_2014330 - ORF 1 (frame 1): V	1.02e-162	PTLU	Core Eudicots/Rosids	Staphyleaceae	Staphylea trifolia	V	V	TRUE	FALSE	TRUE	FALSE	FALSE	FALSE
gnl|onekp|PUCW_scaffold_2003367 - ORF 1 (frame 1): V	3.48e-157	PUCW	Core Eudicots/Asterids	Lamiaceae	Agastache rugosa	V	V	TRUE	FALSE	TRUE	FALSE	FALSE	FALSE
gnl|onekp|PUDI_scaffold_2059241 - ORF 1 (frame 2): V	1.73e-161	PUDI	Core Eudicots/Rosids	Thymelaeaceae	Daphne giraldii	V	V	TRUE	FALSE	TRUE	FALSE	FALSE	FALSE
gnl|onekp|PWSG_scaffold_2005980 - ORF 1 (frame 3): V	9.15e-160	PWSG	Monocots/Commelinids	Cyperaceae	Cyperus papyrus	V	V	TRUE	FALSE	TRUE	FALSE	FALSE	FALSE
gnl|onekp|PXYR_scaffold_2003723 - ORF 1 (frame 3): V	1.19e-159	PXYR	Core Eudicots/Rosids	Euphorbiaceae	Euphorbia pekinensis	V	V	TRUE	FALSE	TRUE	FALSE	FALSE	FALSE
gnl|onekp|PXYR_scaffold_2003722 - ORF 1 (frame 3): V	2.16e-159	PXYR	Core Eudicots/Rosids	Euphorbiaceae	Euphorbia pekinensis	V	V	TRUE	FALSE	TRUE	FALSE	FALSE	FALSE
gnl|onekp|QAUE_scaffold_2022926 - ORF 1 (frame 2): V	5.03e-162	QAUE	Core Eudicots/Asterids	Actinidiaceae	Actinidia chinensis	V	V	TRUE	FALSE	TRUE	FALSE	FALSE	FALSE
gnl|onekp|QBGG_scaffold_2046693 - ORF 1 (frame 1): V	8.41e-166	QBGG	Core Eudicots/Asterids	Asteraceae	Flaveria bidentis	V	V	TRUE	FALSE	TRUE	FALSE	FALSE	FALSE
gnl|onekp|QEBC_scaffold_2010279 - ORF 1 (frame 3): V	3.04e-161	QEBC	Core Eudicots/Rosids	Lythraceae	Punica granatum	V	V	TRUE	FALSE	TRUE	FALSE	FALSE	FALSE
gnl|onekp|QEBC_scaffold_2050565 - ORF 1 (frame 3): I	1.99e-158	QEBC	Core Eudicots/Rosids	Lythraceae	Punica granatum	L	I	FALSE	FALSE	FALSE	FALSE	FALSE	TRUE
gnl|onekp|QIEH_scaffold_2012632 - ORF 1 (frame 3): V	8.29e-169	QIEH	Core Eudicots/Rosids	Rosaceae	Cotoneaster transcaucasicus	V	V	TRUE	FALSE	TRUE	FALSE	FALSE	FALSE
gnl|onekp|QJXB_scaffold_2007196 - ORF 1 (frame 1): V	1.54e-163	QJXB	Core Eudicots/Rosids	Thymelaeaceae	Wikstroemia indica	V	V	TRUE	FALSE	TRUE	FALSE	FALSE	FALSE
gnl|onekp|QJXB_scaffold_2007197 - ORF 1 (frame 3): V	2.03e-163	QJXB	Core Eudicots/Rosids	Thymelaeaceae	Wikstroemia indica	V	V	TRUE	FALSE	TRUE	FALSE	FALSE	FALSE
gnl|onekp|QJXB_scaffold_2007198 - ORF 1 (frame 1): V	5.03e-162	QJXB	Core Eudicots/Rosids	Thymelaeaceae	Wikstroemia indica	V	V	TRUE	FALSE	TRUE	FALSE	FALSE	FALSE
gnl|onekp|QMUN_scaffold_2044292 - ORF 1 (frame 3): V	2.21e-165	QMUN	Core Eudicots	Portulacaceae	Portulaca amilis	V	V	TRUE	FALSE	TRUE	FALSE	FALSE	FALSE
gnl|onekp|QRNU_scaffold_2005732 - ORF 1 (frame 1): V	2.61e-162	QRNU	Core Eudicots/Asterids	Adoxaceae	Sambucus canadensis	V	V	TRUE	FALSE	TRUE	FALSE	FALSE	FALSE
gnl|onekp|QSKP_scaffold_2043843 - ORF 1 (frame 2): V	0	QSKP	Core Eudicots/Rosids	Cleomaceae	Polanisia trachysperma	V	V	TRUE	FALSE	TRUE	FALSE	FALSE	FALSE
gnl|onekp|QTJY_scaffold_2061113 - ORF 1 (frame 1): V	2.05e-164	QTJY	Basal Eudicots	Eupteleaceae	Euptelea pleiosperma	V	V	TRUE	FALSE	TRUE	FALSE	FALSE	FALSE
gnl|onekp|QUTB_scaffold_2075259 - ORF 1 (frame 2): V	9.51e-167	QUTB	Basal Eudicots	Aextoxicaceae	Aextoxicon punctatum	V	V	TRUE	FALSE	TRUE	FALSE	FALSE	FALSE
gnl|onekp|QXWF_scaffold_2053659 - ORF 1 (frame 1): V	7.81e-166	QXWF	Core Eudicots/Asterids	Asteraceae	Flaveria kochiana	V	V	TRUE	FALSE	TRUE	FALSE	FALSE	FALSE
gnl|onekp|QZXQ_scaffold_2092549 - ORF 1 (frame 3): V	8.04e-164	QZXQ	Core Eudicots/Rosids	Fabaceae	Gymnocladus dioicus	V	V	TRUE	FALSE	TRUE	FALSE	FALSE	FALSE
gnl|onekp|QZZU_scaffold_2064857 - ORF 1 (frame 1): V	6.92e-163	QZZU	Core Eudicots/Asterids	Icacinaceae	Pyrenacantha malvifolia	V	V	TRUE	FALSE	TRUE	FALSE	FALSE	FALSE
gnl|onekp|RBYC_scaffold_2016786 - ORF 1 (frame 1): V	1.23e-165	RBYC	Core Eudicots/Rosids	Elaeagnaceae	Elaeagnus pungens	V	V	TRUE	FALSE	TRUE	FALSE	FALSE	FALSE
gnl|onekp|RDYY_scaffold_2069678 - ORF 1 (frame 3): V	1.71e-159	RDYY	Monocots	Tecophilaeaceae	Cyanastrum cordifolium	V	V	TRUE	FALSE	TRUE	FALSE	FALSE	FALSE
gnl|onekp|REOF_scaffold_2018377 - ORF 1 (frame 3): V	6.99e-167	REOF	Basal Eudicots	Proteaceae	Hakea prostrata	V	V	TRUE	FALSE	TRUE	FALSE	FALSE	FALSE
gnl|onekp|RJNQ_scaffold_2001543 - ORF 1 (frame 2): V	1.35e-160	RJNQ	Core Eudicots/Rosids	Lythraceae	Lagerstroemia indica	V	V	TRUE	FALSE	TRUE	FALSE	FALSE	FALSE
gnl|onekp|RKFX_scaffold_2046260 - ORF 1 (frame 2): V	6.91e-165	RKFX	Core Eudicots/Rosids	Fabaceae	Cercis canadensis	V	V	TRUE	FALSE	TRUE	FALSE	FALSE	FALSE
gnl|onekp|RKLL_scaffold_2065454 - ORF 1 (frame 3): L	2.66e-160	RKLL	Core Eudicots/Rosids	Fabaceae	Copaifera officinalis	L	L	FALSE	TRUE	TRUE	FALSE	FALSE	FALSE
gnl|onekp|RLCS_scaffold_2051332 - ORF 1 (frame 3): V	3.56e-165	RLCS	Core Eudicots/Asterids	Asteraceae	Flaveria trinervia	V	V	TRUE	FALSE	TRUE	FALSE	FALSE	FALSE
gnl|onekp|RLZU_scaffold_2008052 - ORF 1 (frame 3): V	1.51e-157	RLZU	Core Eudicots/Rosids	Onagraceae	Oenothera speciosa	V	V	TRUE	FALSE	TRUE	FALSE	FALSE	FALSE
gnl|onekp|RNBN_scaffold_2042546 - ORF 1 (frame 3): V	1.59e-162	RNBN	Core Eudicots	Molluginaceae	Mollugo cerviana	V	V	TRUE	FALSE	TRUE	FALSE	FALSE	FALSE
gnl|onekp|RRID_scaffold_2101935 - ORF 1 (frame 2): V	6.42e-159	RRID	Basal Eudicots	Papaveraceae	Papaver bracteatum	V	V	TRUE	FALSE	TRUE	FALSE	FALSE	FALSE
gnl|onekp|RTTY_scaffold_2018773 - ORF 1 (frame 1): V	3.56e-180	RTTY	Core Eudicots/Rosids	Salvadoraceae	Salvadora sp.	V	V	TRUE	FALSE	TRUE	FALSE	FALSE	FALSE
gnl|onekp|RUUB_scaffold_2083891 - ORF 1 (frame 3): V	7.29e-166	RUUB	Core Eudicots	Physenaceae	Physena madagascariensis	V	V	TRUE	FALSE	TRUE	FALSE	FALSE	FALSE
gnl|onekp|RVGH_scaffold_2012257 - ORF 1 (frame 3): V	4.88e-166	RVGH	Core Eudicots/Rosids	Putranjivaceae	Drypetes deplanchei	V	V	TRUE	FALSE	TRUE	FALSE	FALSE	FALSE
gnl|onekp|RZTJ_scaffold_2089765 - ORF 1 (frame 3): V	1.81e-164	RZTJ	Core Eudicots/Rosids	Salicaceae	Salix fargesii	V	V	TRUE	FALSE	TRUE	FALSE	FALSE	FALSE
gnl|onekp|SALZ_scaffold_2015592 - ORF 1 (frame 1): V	4.14e-162	SALZ	Core Eudicots/Asterids	Pittosporaceae	Pittosporum resiniferum	V	V	TRUE	FALSE	TRUE	FALSE	FALSE	FALSE
gnl|onekp|SDXI_scaffold_2016384 - ORF 1 (frame 1): V	1.6e-160	SDXI	Core Eudicots/Asterids	Convolvulaceae	Ipomoea purpurea	V	V	TRUE	FALSE	TRUE	FALSE	FALSE	FALSE
gnl|onekp|SFKQ_scaffold_2009708 - ORF 1 (frame 3): V	6.57e-166	SFKQ	Core Eudicots	Phytolaccaceae	Hilleria latifolia	V	V	TRUE	FALSE	TRUE	FALSE	FALSE	FALSE
gnl|onekp|SFZX_scaffold_2040684 - ORF 1 (frame 3): V	2.1e-161	SFZX	Core Eudicots/Rosids	Cannabaceae	Cannabis sativa	V	V	TRUE	FALSE	TRUE	FALSE	FALSE	FALSE
gnl|onekp|SIIK_scaffold_2015713 - ORF 1 (frame 2): V	7.29e-167	SIIK	Basal Eudicots	Proteaceae	Hakea drupacea	V	V	TRUE	FALSE	TRUE	FALSE	FALSE	FALSE
gnl|onekp|SIIK_scaffold_2008390 - ORF 1 (frame 3): L	3.99e-165	SIIK	Basal Eudicots	Proteaceae	Hakea drupacea	L	L	FALSE	TRUE	TRUE	FALSE	FALSE	FALSE
gnl|onekp|SIZE_scaffold_2010607 - ORF 1 (frame 1): V	5.38e-167	SIZE	Core Eudicots/Rosids	Passifloraceae	Passiflora caerulea	V	V	TRUE	FALSE	TRUE	FALSE	FALSE	FALSE
gnl|onekp|SKNL_scaffold_2072163 - ORF 1 (frame 3): L	8.17e-160	SKNL	Core Eudicots	Caryophyllaceae	Saponaria officinalis	L	L	FALSE	TRUE	TRUE	FALSE	FALSE	FALSE
gnl|onekp|SLOI_scaffold_2039613 - ORF 1 (frame 1): V	7.04e-166	SLOI	Core Eudicots	Saxifragaceae	Tiarella polyphylla	V	V	TRUE	FALSE	TRUE	FALSE	FALSE	FALSE
gnl|onekp|SMMC_scaffold_2034831 - ORF 1 (frame 1): V	8.77e-167	SMMC	Core Eudicots	Amaranthaceae	Chenopodium quinoa	V	V	TRUE	FALSE	TRUE	FALSE	FALSE	FALSE
gnl|onekp|SMZF_scaffold_2017245 - ORF 1 (frame 2): V	2.45e-159	SMZF	Basal Eudicots	Papaveraceae	Argemone mexicana	V	V	TRUE	FALSE	TRUE	FALSE	FALSE	FALSE
gnl|onekp|SNBI_scaffold_2004384 - ORF 1 (frame 3): V	1.17e-162	SNBI	Core Eudicots/Asterids	Adoxaceae	Sambucus canadensis	V	V	TRUE	FALSE	TRUE	FALSE	FALSE	FALSE
gnl|onekp|SVQC_scaffold_2059455 - ORF 1 (frame 1): V	4.3e-162	SVQC	Core Eudicots/Asterids	Bignoniaceae	Kigelia africana	V	V	TRUE	FALSE	TRUE	FALSE	FALSE	FALSE
gnl|onekp|SVVG_scaffold_2071705 - ORF 1 (frame 1): V	9.37e-164	SVVG	Core Eudicots/Rosids	Fagaceae	Fagus sylvatica	V	V	TRUE	FALSE	TRUE	FALSE	FALSE	FALSE
gnl|onekp|SWOH_scaffold_2005045 - ORF 1 (frame 2): V	1.47e-163	SWOH	Basal Eudicots	Trochodendraceae	Trochodendron aralioides	V	V	TRUE	FALSE	TRUE	FALSE	FALSE	FALSE
gnl|onekp|SWOH_scaffold_2006215 - ORF 1 (frame 1): V	2.05e-161	SWOH	Basal Eudicots	Trochodendraceae	Trochodendron aralioides	V	V	TRUE	FALSE	TRUE	FALSE	FALSE	FALSE
gnl|onekp|SWPE_scaffold_2059677 - ORF 1 (frame 2): L	7.48e-171	SWPE	Core Eudicots/Rosids	Resedaceae	Reseda odorata	L	L	FALSE	TRUE	TRUE	FALSE	FALSE	FALSE
gnl|onekp|SXCE_scaffold_2003619 - ORF 1 (frame 2): V	8.8e-167	SXCE	Core Eudicots/Rosids	Rosaceae	Physocarpus opulifolius	V	V	TRUE	FALSE	TRUE	FALSE	FALSE	FALSE
gnl|onekp|SYHW_scaffold_2002238 - ORF 1 (frame 1): V	1.45e-160	SYHW	Core Eudicots	Grossulariaceae	Ribes aff. giraldii	V	V	TRUE	FALSE	TRUE	FALSE	FALSE	FALSE
gnl|onekp|SZPD_scaffold_2000886 - ORF 1 (frame 2): V	1.15e-163	SZPD	Core Eudicots/Rosids	Vitaceae	Tetrastigma voinierianum	V	V	TRUE	FALSE	TRUE	FALSE	FALSE	FALSE
gnl|onekp|SZUO_scaffold_2059101 - ORF 1 (frame 2): V	3.58e-164	SZUO	Core Eudicots/Asterids	Eucommiaceae	Eucommia ulmoides	V	V	TRUE	FALSE	TRUE	FALSE	FALSE	FALSE
gnl|onekp|TAGM_scaffold_2045102 - ORF 1 (frame 2): V	1.32e-158	TAGM	Core Eudicots/Asterids	Lamiaceae	Melissa officinalis	V	V	TRUE	FALSE	TRUE	FALSE	FALSE	FALSE
gnl|onekp|TEZA_scaffold_2011492 - ORF 1 (frame 2): V	7.84e-161	TEZA	Core Eudicots/Asterids	Asteraceae	Solidago canadensis	V	V	TRUE	FALSE	TRUE	FALSE	FALSE	FALSE
gnl|onekp|TGOP_scaffold_2056924 - ORF 1 (frame 1): V	5.2e-158	TGOP	Core Eudicots/Rosids	Onagraceae	Oenothera gaura	V	V	TRUE	FALSE	TRUE	FALSE	FALSE	FALSE
gnl|onekp|THHD_scaffold_2057100 - ORF 1 (frame 2): V	2.16e-166	THHD	Core Eudicots/Rosids	Elaeocarpaceae	Elaeocarpus sylvestris	V	V	TRUE	FALSE	TRUE	FALSE	FALSE	FALSE
gnl|onekp|TIJL_scaffold_2127988 - ORF 1 (frame 2): V	2.91e-157	TIJL	Monocots/Commelinids	Poaceae	Eleusine coracana	V	V	TRUE	FALSE	TRUE	FALSE	FALSE	FALSE
gnl|onekp|TIUZ_scaffold_2057306 - ORF 1 (frame 3): V	9.17e-165	TIUZ	Core Eudicots/Rosids	Cunoniaceae	Cunonia capensis	V	V	TRUE	FALSE	TRUE	FALSE	FALSE	FALSE
gnl|onekp|TJES_scaffold_2003874 - ORF 1 (frame 1): V	6.09e-161	TJES	Core Eudicots	Caryophyllaceae	Spergularia media	V	V	TRUE	FALSE	TRUE	FALSE	FALSE	FALSE
gnl|onekp|TJLC_scaffold_2056585 - ORF 1 (frame 3): V	3.09e-169	TJLC	Core Eudicots/Rosids	Nothofagaceae	Nothofagus obliqua	V	V	TRUE	FALSE	TRUE	FALSE	FALSE	FALSE
gnl|onekp|TJQY_scaffold_2009485 - ORF 1 (frame 2): V	4.97e-165	TJQY	Core Eudicots/Rosids	Rosaceae	Kerria japonica	V	V	TRUE	FALSE	TRUE	FALSE	FALSE	FALSE
gnl|onekp|TKEK_scaffold_2070764 - ORF 1 (frame 2): V	1.45e-161	TKEK	Core Eudicots/Asterids	Bignoniaceae	Mansoa alliacea	V	V	TRUE	FALSE	TRUE	FALSE	FALSE	FALSE
gnl|onekp|TMWO_scaffold_2128272 - ORF 1 (frame 1): V	2.75e-158	TMWO	Basal Eudicots	Papaveraceae	Papaver bracteatum	V	V	TRUE	FALSE	TRUE	FALSE	FALSE	FALSE
gnl|onekp|TOKV_scaffold_2057640 - ORF 1 (frame 1): V	2.88e-165	TOKV	Core Eudicots	[Aphanopetalaceae]	Aphanopetalum resinosum	V	V	TRUE	FALSE	TRUE	FALSE	FALSE	FALSE
gnl|onekp|TORX_scaffold_2025786 - ORF 1 (frame 3): V	1.72e-162	TORX	Core Eudicots/Asterids	Oleaceae	Olea europaea	V	V	TRUE	FALSE	TRUE	FALSE	FALSE	FALSE
gnl|onekp|TPEM_scaffold_2144933 - ORF 1 (frame 3): V	1.4e-162	TPEM	Core Eudicots/Asterids	Escalloniaceae	Platyspermation crassifolium	V	V	TRUE	FALSE	TRUE	FALSE	FALSE	FALSE
gnl|onekp|TPUT_scaffold_2064207 - ORF 1 (frame 3): V	1.98e-159	TPUT	Core Eudicots/Asterids	Plantaginaceae	Antirrhinum majus	V	V	TRUE	FALSE	TRUE	FALSE	FALSE	FALSE
gnl|onekp|TQKZ_scaffold_2058968 - ORF 1 (frame 3): V	1.1e-160	TQKZ	Core Eudicots/Asterids	Apiaceae	Angelica archangelica	V	V	TRUE	FALSE	TRUE	FALSE	FALSE	FALSE
gnl|onekp|TRLB_scaffold_2012021 - ORF 1 (frame 3): V	1.91e-165	TRLB	Core Eudicots	Portulacaceae	Portulaca oleracea	V	V	TRUE	FALSE	TRUE	FALSE	FALSE	FALSE
gnl|onekp|TUHA_scaffold_2014460 - ORF 1 (frame 3): V	6.71e-160	TUHA	Basal Eudicots	Papaveraceae	Eschscholzia californica	V	V	TRUE	FALSE	TRUE	FALSE	FALSE	FALSE
gnl|onekp|TVCU_scaffold_2054191 - ORF 1 (frame 1): V	4.62e-160	TVCU	Core Eudicots/Rosids	Ochnaceae	Ochna mossambicensis	V	V	TRUE	FALSE	TRUE	FALSE	FALSE	FALSE
gnl|onekp|TZWR_scaffold_2043906 - ORF 1 (frame 3): V	0	TZWR	Core Eudicots/Rosids	Brassicaceae	Arabis alpina	V	V	TRUE	FALSE	TRUE	FALSE	FALSE	FALSE
gnl|onekp|UAXP_scaffold_2021966 - ORF 1 (frame 2): V	4.61e-167	UAXP	Core Eudicots/Rosids	Gyrostemonaceae	Gyrostemon ramulosus	V	V	TRUE	FALSE	TRUE	FALSE	FALSE	FALSE
gnl|onekp|UBLN_scaffold_2083132 - ORF 1 (frame 3): V	4.89e-160	UBLN	Core Eudicots/Asterids	Asteraceae	Xanthium strumarium	V	V	TRUE	FALSE	TRUE	FALSE	FALSE	FALSE
gnl|onekp|UCNM_scaffold_2054960 - ORF 1 (frame 3): I	1.78e-161	UCNM	Core Eudicots/Asterids	Lamiaceae	Ajuga reptans	V	I	FALSE	FALSE	FALSE	FALSE	FALSE	TRUE
gnl|onekp|UDHA_scaffold_2024730 - ORF 1 (frame 2): V	1.01e-158	UDHA	Basal Eudicots	Papaveraceae	Ceratocapnos vesicaria	V	V	TRUE	FALSE	TRUE	FALSE	FALSE	FALSE
gnl|onekp|UDUT_scaffold_2006170 - ORF 1 (frame 1): V	5.83e-166	UDUT	Core Eudicots/Rosids	Zygophyllaceae	Larrea tridentata	V	V	TRUE	FALSE	TRUE	FALSE	FALSE	FALSE
gnl|onekp|UFHF_scaffold_2001847 - ORF 1 (frame 3): V	4.27e-164	UFHF	Core Eudicots/Asterids	Diapensiaceae	Galax urceolata	V	V	TRUE	FALSE	TRUE	FALSE	FALSE	FALSE
gnl|onekp|UFQC_scaffold_2004600 - ORF 1 (frame 3): V	1.77e-160	UFQC	Core Eudicots/Asterids	Apocynaceae	Apocynum androsaemifolium	V	V	TRUE	FALSE	TRUE	FALSE	FALSE	FALSE
gnl|onekp|UHBY_scaffold_2124667 - ORF 1 (frame 2): V	4.8e-161	UHBY	Core Eudicots	Saxifragaceae	Oresitrophe rupifraga	V	V	TRUE	FALSE	TRUE	FALSE	FALSE	FALSE
gnl|onekp|ULGV_scaffold_2008627 - ORF 1 (frame 3): V	3.96e-162	ULGV	Core Eudicots/Asterids	Rubiaceae	Morinda citrifolia	V	V	TRUE	FALSE	TRUE	FALSE	FALSE	FALSE
gnl|onekp|UNPT_scaffold_2003140 - ORF 1 (frame 3): V	6.9e-158	UNPT	Basal Eudicots	Papaveraceae	Eschscholzia californica	V	V	TRUE	FALSE	TRUE	FALSE	FALSE	FALSE
gnl|onekp|UPOG_scaffold_2013665 - ORF 1 (frame 3): V	2.66e-163	UPOG	Basal Eudicots	Ranunculaceae	Anemone pulsatilla	V	V	TRUE	FALSE	TRUE	FALSE	FALSE	FALSE
gnl|onekp|UQAZ_scaffold_2044181 - ORF 1 (frame 1): V	1.04e-165	UQAZ	Core Eudicots/Asterids	Asteraceae	Flaveria angustifolia	V	V	TRUE	FALSE	TRUE	FALSE	FALSE	FALSE
gnl|onekp|UQCB_scaffold_2013601 - ORF 1 (frame 3): V	1.04e-164	UQCB	Core Eudicots	Portulacaceae	Portulaca molokiniensis	V	V	TRUE	FALSE	TRUE	FALSE	FALSE	FALSE
gnl|onekp|UTQR_scaffold_2081631 - ORF 1 (frame 2): V	4.32e-163	UTQR	Core Eudicots/Asterids	Bignoniaceae	Tabebuia umbellata	V	V	TRUE	FALSE	TRUE	FALSE	FALSE	FALSE
gnl|onekp|UVDC_scaffold_2040901 - ORF 1 (frame 3): V	1.16e-165	UVDC	Core Eudicots/Rosids	Meliaceae	Azadirachta indica	V	V	TRUE	FALSE	TRUE	FALSE	FALSE	FALSE
gnl|onekp|UWFU_scaffold_2007298 - ORF 1 (frame 1): V	1.06e-163	UWFU	Core Eudicots	Iteaceae	Itea virginica	V	V	TRUE	FALSE	TRUE	FALSE	FALSE	FALSE
gnl|onekp|UYED_scaffold_2059100 - ORF 1 (frame 3): V	1.35e-166	UYED	Core Eudicots/Asterids	Asteraceae	Flaveria sonorensis	V	V	TRUE	FALSE	TRUE	FALSE	FALSE	FALSE
gnl|onekp|UZWG_scaffold_2007925 - ORF 1 (frame 3): V	2.97e-168	UZWG	Core Eudicots/Rosids	Fagaceae	Castanea pumila	V	V	TRUE	FALSE	TRUE	FALSE	FALSE	FALSE
gnl|onekp|VCCF_scaffold_2053465 - ORF 1 (frame 3): V	2.77e-168	VCCF	Core Eudicots/Rosids	Meliaceae	Melia azedarach	V	V	TRUE	FALSE	TRUE	FALSE	FALSE	FALSE
gnl|onekp|VCIN_scaffold_2079175 - ORF 1 (frame 2): V	1.7e-165	VCIN	Core Eudicots/Rosids	Rosaceae	Malus baccata var. jackii	V	V	TRUE	FALSE	TRUE	FALSE	FALSE	FALSE
gnl|onekp|VFFP_scaffold_2043034 - ORF 1 (frame 1): V	1.35e-162	VFFP	Core Eudicots/Rosids	Sapindaceae	Acer negundo	V	V	TRUE	FALSE	TRUE	FALSE	FALSE	FALSE
gnl|onekp|VGHH_scaffold_2048578 - ORF 1 (frame 1): V	9.41e-164	VGHH	Basal Eudicots	Ranunculaceae	Hydrastis canadensis	V	V	TRUE	FALSE	TRUE	FALSE	FALSE	FALSE
gnl|onekp|VHZV_scaffold_2009288 - ORF 1 (frame 3): V	1.6e-164	VHZV	Core Eudicots/Rosids	Fabaceae	Gleditsia sinensis	V	V	TRUE	FALSE	TRUE	FALSE	FALSE	FALSE
gnl|onekp|VHZV_scaffold_2016835 - ORF 1 (frame 2): V	1.07e-158	VHZV	Core Eudicots/Rosids	Fabaceae	Gleditsia sinensis	V	V	TRUE	FALSE	TRUE	FALSE	FALSE	FALSE
gnl|onekp|VKOE_scaffold_2005568 - ORF 1 (frame 1): V	6.85e-162	VKOE	Core Eudicots	Amaranthaceae	Aerva lanata	V	V	TRUE	FALSE	TRUE	FALSE	FALSE	FALSE
gnl|onekp|VLNB_scaffold_2014518 - ORF 1 (frame 2): V	1.17e-162	VLNB	Core Eudicots/Rosids	Fabaceae	Gompholobium polymorphum	V	V	TRUE	FALSE	TRUE	FALSE	FALSE	FALSE
gnl|onekp|VLNB_scaffold_2014376 - ORF 1 (frame 2): V	1.21e-160	VLNB	Core Eudicots/Rosids	Fabaceae	Gompholobium polymorphum	V	V	TRUE	FALSE	TRUE	FALSE	FALSE	FALSE
gnl|onekp|VNMY_scaffold_2011025 - ORF 1 (frame 1): V	1.27e-159	VNMY	Core Eudicots/Rosids	Phyllanthaceae	Bischofia javanica	V	V	TRUE	FALSE	TRUE	FALSE	FALSE	FALSE
gnl|onekp|VPDX_scaffold_2048283 - ORF 1 (frame 3): V	1.23e-158	VPDX	Core Eudicots/Rosids	Euphorbiaceae	Euphorbia mesembryanthemifolia	V	V	TRUE	FALSE	TRUE	FALSE	FALSE	FALSE
gnl|onekp|VQFW_scaffold_2018182 - ORF 1 (frame 2): V	3.67e-165	VQFW	Basal Eudicots	Platanaceae	Platanus occidentalis	V	V	TRUE	FALSE	TRUE	FALSE	FALSE	FALSE
gnl|onekp|VTLJ_scaffold_2069769 - ORF 2 (frame 3): V	4.79e-159	VTLJ	Core Eudicots/Asterids	Loasaceae	Caiophora chuquitensis	V	V	TRUE	FALSE	TRUE	FALSE	FALSE	FALSE
gnl|onekp|VUGF_scaffold_2056189 - ORF 1 (frame 3): V	8.3e-164	VUGF	Core Eudicots/Rosids	Lythraceae	Punica granatum	V	V	TRUE	FALSE	TRUE	FALSE	FALSE	FALSE
gnl|onekp|VUGF_scaffold_2056244 - ORF 1 (frame 1): I	3.95e-159	VUGF	Core Eudicots/Rosids	Lythraceae	Punica granatum	L	I	FALSE	FALSE	FALSE	FALSE	FALSE	TRUE
gnl|onekp|VUSY_scaffold_2026964 - ORF 1 (frame 2): V	1.61e-163	VUSY	Core Eudicots/Asterids	[Nyssaceae]	Nyssa ogeche	V	V	TRUE	FALSE	TRUE	FALSE	FALSE	FALSE
gnl|onekp|VUSY_scaffold_2026767 - ORF 1 (frame 3): V	1.35e-160	VUSY	Core Eudicots/Asterids	[Nyssaceae]	Nyssa ogeche	V	V	TRUE	FALSE	TRUE	FALSE	FALSE	FALSE
gnl|onekp|VVPY_scaffold_2064675 - ORF 1 (frame 3): V	2.68e-169	VVPY	Core Eudicots/Rosids	Euphorbiaceae	Croton tiglium	V	V	TRUE	FALSE	TRUE	FALSE	FALSE	FALSE
gnl|onekp|VXKB_scaffold_2012955 - ORF 1 (frame 1): V	2.26e-160	VXKB	Core Eudicots/Asterids	Convolvulaceae	Ipomoea purpurea	V	V	TRUE	FALSE	TRUE	FALSE	FALSE	FALSE
gnl|onekp|VYGG_scaffold_2006568 - ORF 1 (frame 1): V	2.01e-168	VYGG	Core Eudicots/Rosids	Stachyuraceae	Stachyurus praecox	V	V	TRUE	FALSE	TRUE	FALSE	FALSE	FALSE
gnl|onekp|VZCI_scaffold_2103177 - ORF 1 (frame 1): V	1.86e-161	VZCI	Basalmost angiosperms	Schisandraceae (incl. Illiciac.)	Illicium floridanum	V	V	TRUE	FALSE	TRUE	FALSE	FALSE	FALSE
gnl|onekp|WAIL_scaffold_2068866 - ORF 1 (frame 1): V	4.1e-164	WAIL	Magnoliids	Atherospermataceae	Laurelia sempervirens	V	V	TRUE	FALSE	TRUE	FALSE	FALSE	FALSE
gnl|onekp|WAXR_scaffold_2003039 - ORF 1 (frame 1): V	1.81e-161	WAXR	Core Eudicots/Rosids	Anacardiaceae	Litchi chinensis	V	V	TRUE	FALSE	TRUE	FALSE	FALSE	FALSE
gnl|onekp|WBOD_scaffold_2103450 - ORF 1 (frame 1): V	9.22e-161	WBOD	Magnoliids	Magnoliaceae	Magnolia grandiflora	V	V	TRUE	FALSE	TRUE	FALSE	FALSE	FALSE
gnl|onekp|WEQK_scaffold_2064073 - ORF 1 (frame 3): V	2.95e-161	WEQK	Core Eudicots/Asterids	Mackinlayaceae	Centella asiatica	V	V	TRUE	FALSE	TRUE	FALSE	FALSE	FALSE
gnl|onekp|WFBF_scaffold_2010053 - ORF 1 (frame 3): V	1.22e-161	WFBF	Basal Eudicots	Berberidaceae	Podophyllum peltatum	V	V	TRUE	FALSE	TRUE	FALSE	FALSE	FALSE
gnl|onekp|WGET_scaffold_2040694 - ORF 1 (frame 1): V	2.59e-162	WGET	Core Eudicots	Amaranthaceae	Kochia scoparia	L	V	FALSE	FALSE	FALSE	FALSE	TRUE	FALSE
gnl|onekp|WHHY_scaffold_2003253 - ORF 1 (frame 3): V	8.12e-162	WHHY	Core Eudicots	Nyctaginaceae	Boerhavia coccinea	L	V	FALSE	FALSE	FALSE	FALSE	TRUE	FALSE
gnl|onekp|WHNV_scaffold_2042236 - ORF 1 (frame 2): V	3.22e-157	WHNV	Core Eudicots/Asterids	Lamiaceae	Micromeria fruticosa	V	V	TRUE	FALSE	TRUE	FALSE	FALSE	FALSE
gnl|onekp|WIGA_scaffold_2099743 - ORF 1 (frame 1): V	2.39e-158	WIGA	Magnoliids	Lauraceae	Persea borbonia	V	V	TRUE	FALSE	TRUE	FALSE	FALSE	FALSE
gnl|onekp|WKCY_scaffold_2007141 - ORF 1 (frame 2): V	3.84e-159	WKCY	Core Eudicots/Rosids	Urticaceae	Urtica dioica	V	V	TRUE	FALSE	TRUE	FALSE	FALSE	FALSE
gnl|onekp|WMLW_scaffold_2067157 - ORF 1 (frame 3): V	4.28e-162	WMLW	Core Eudicots	Amaranthaceae	Amaranthus retroflexus	V	V	TRUE	FALSE	TRUE	FALSE	FALSE	FALSE
gnl|onekp|WMUK_scaffold_2093550 - ORF 1 (frame 1): V	1.81e-162	WMUK	Core Eudicots/Rosids	Sarcolaenaceae	Schizolaena sp.	V	V	TRUE	FALSE	TRUE	FALSE	FALSE	FALSE
gnl|onekp|WOBD_scaffold_2082836 - ORF 1 (frame 1): V	2.39e-157	WOBD	Core Eudicots	Plumbaginaceae	Limonium spectabile	V	V	TRUE	FALSE	TRUE	FALSE	FALSE	FALSE
gnl|onekp|WPHN_scaffold_2000276 - ORF 1 (frame 2): V	5.23e-163	WPHN	Magnoliids	Calycanthaceae	Idiospermum australiense	V	V	TRUE	FALSE	TRUE	FALSE	FALSE	FALSE
gnl|onekp|WPYJ_scaffold_2017873 - ORF 1 (frame 3): V	2.05e-160	WPYJ	Magnoliids	Frankeniaceae	Frankenia laevis	V	V	TRUE	FALSE	TRUE	FALSE	FALSE	FALSE
gnl|onekp|WPYJ_scaffold_2017872 - ORF 1 (frame 3): V	2.27e-160	WPYJ	Magnoliids	Frankeniaceae	Frankenia laevis	V	V	TRUE	FALSE	TRUE	FALSE	FALSE	FALSE
gnl|onekp|WQRD_scaffold_2008662 - ORF 1 (frame 2): I	1.01e-158	WQRD	Core Eudicots/Asterids	Rubiaceae	Galium boreale	V	I	FALSE	FALSE	FALSE	FALSE	FALSE	TRUE
gnl|onekp|WRPP_scaffold_2127574 - ORF 2 (frame 3): V	4.19e-158	WRPP	Core Eudicots/Asterids	Sapotaceae	Synsepalum dulcificum	L	V	FALSE	FALSE	FALSE	FALSE	TRUE	FALSE
gnl|onekp|WSYE_scaffold_2063262 - ORF 1 (frame 3): V	3.7e-158	WSYE	Core Eudicots/Asterids	Asteraceae	Conyza canadensis	V	V	TRUE	FALSE	TRUE	FALSE	FALSE	FALSE
gnl|onekp|WUZV_scaffold_2062750 - ORF 1 (frame 3): V	4.39e-158	WUZV	Core Eudicots/Asterids	Orobanchaceae	Lindenbergia philippensis	V	V	TRUE	FALSE	TRUE	FALSE	FALSE	FALSE
gnl|onekp|WVEF_scaffold_2055898 - ORF 1 (frame 1): V	1.54e-165	WVEF	Core Eudicots/Rosids	Rhamnaceae	Rhamnus caroliniana	V	V	TRUE	FALSE	TRUE	FALSE	FALSE	FALSE
gnl|onekp|WWQZ_scaffold_2034246 - ORF 1 (frame 1): V	1.11e-157	WWQZ	Core Eudicots/Rosids	Melastomataceae	Medinilla magnifica	V	V	TRUE	FALSE	TRUE	FALSE	FALSE	FALSE
gnl|onekp|WXVX_scaffold_2009053 - ORF 1 (frame 1): V	1.97e-161	WXVX	Core Eudicots/Asterids	Ericaceae	Ledum palustre	V	V	TRUE	FALSE	TRUE	FALSE	FALSE	FALSE
gnl|onekp|XGFU_scaffold_2008942 - ORF 1 (frame 1): V	5.98e-158	XGFU	Core Eudicots	Santalaceae	Exocarpos cupressiformis	L	V	FALSE	FALSE	FALSE	FALSE	TRUE	FALSE
gnl|onekp|XHKT_scaffold_2062083 - ORF 1 (frame 1): V	1.09e-163	XHKT	Basal Eudicots	Papaveraceae	Sanguinaria canadensis	V	V	TRUE	FALSE	TRUE	FALSE	FALSE	FALSE
gnl|onekp|XKPS_scaffold_2010576 - ORF 1 (frame 2): V	1.63e-160	XKPS	Core Eudicots	Olacaceae	Ximenia americana	V	V	TRUE	FALSE	TRUE	FALSE	FALSE	FALSE
gnl|onekp|XKVX_scaffold_2047117 - ORF 1 (frame 3): V	1.67e-167	XKVX	Core Eudicots/Asterids	Boraginaceae	Heliotropium filiforme	V	V	TRUE	FALSE	TRUE	FALSE	FALSE	FALSE
gnl|onekp|XMOG_scaffold_2059107 - ORF 1 (frame 2): I	1.84e-166	XMOG	Core Eudicots/Asterids	Orobanchaceae	Epifagus virginiana	V	I	FALSE	FALSE	FALSE	FALSE	FALSE	TRUE
gnl|onekp|XMVD_scaffold_2008031 - ORF 1 (frame 3): V	1.26e-161	XMVD	Basal Eudicots	Papaveraceae	Chelidonium majus	V	V	TRUE	FALSE	TRUE	FALSE	FALSE	FALSE
gnl|onekp|XNLP_scaffold_2015130 - ORF 1 (frame 1): V	3.92e-165	XNLP	Core Eudicots/Rosids	Euphorbiaceae	Manihot grahamii	V	V	TRUE	FALSE	TRUE	FALSE	FALSE	FALSE
gnl|onekp|XOOE_scaffold_2029459 - ORF 1 (frame 1): V	2.35e-163	XOOE	Core Eudicots/Rosids	Fabaceae	Desmanthus illinoensis	V	V	TRUE	FALSE	TRUE	FALSE	FALSE	FALSE
gnl|onekp|XQWC_scaffold_2020114 - ORF 1 (frame 3): V	6.84e-160	XQWC	Magnoliids	Magnoliaceae	Michelia maudiae	V	V	TRUE	FALSE	TRUE	FALSE	FALSE	FALSE
gnl|onekp|XRCX_scaffold_2103764 - ORF 1 (frame 2): V	1.91e-161	XRCX	Core Eudicots/Asterids	Asteraceae	Aster tataricus	V	V	TRUE	FALSE	TRUE	FALSE	FALSE	FALSE
gnl|onekp|XSSD_scaffold_2082887 - ORF 1 (frame 3): V	1.28e-166	XSSD	Core Eudicots	Amaranthaceae	Amaranthus tricolor	V	V	TRUE	FALSE	TRUE	FALSE	FALSE	FALSE
gnl|onekp|XVJB_scaffold_2002464 - ORF 1 (frame 3): V	1.08e-157	XVJB	Core Eudicots/Rosids	Moraceae	Morus nigra	V	V	TRUE	FALSE	TRUE	FALSE	FALSE	FALSE
gnl|onekp|XWMS_scaffold_2052417 - ORF 1 (frame 1): I	1.72e-158	XWMS	Core Eudicots/Rosids	Linaceae	Linum perenne	V	I	FALSE	FALSE	FALSE	FALSE	FALSE	TRUE
gnl|onekp|XXYA_scaffold_2078041 - ORF 1 (frame 3): V	3.52e-157	XXYA	Core Eudicots/Asterids	Scrophulariaceae	Verbascum sp.	V	V	TRUE	FALSE	TRUE	FALSE	FALSE	FALSE
gnl|onekp|XZAQ_scaffold_2007550 - ORF 1 (frame 1): V	1.13e-157	XZAQ	Core Eudicots/Rosids	Onagraceae	Oenothera speciosa	V	V	TRUE	FALSE	TRUE	FALSE	FALSE	FALSE
gnl|onekp|YADI_scaffold_2011419 - ORF 1 (frame 3): V	8.67e-161	YADI	Core Eudicots/Asterids	Apocynaceae	Asclepias syriaca	V	V	TRUE	FALSE	TRUE	FALSE	FALSE	FALSE
gnl|onekp|YDEH_scaffold_2016243 - ORF 1 (frame 2): V	1.78e-159	YDEH	Basal Eudicots	Papaveraceae	Argemone mexicana	V	V	TRUE	FALSE	TRUE	FALSE	FALSE	FALSE
gnl|onekp|YGAT_scaffold_2003352 - ORF 1 (frame 3): V	1.33e-167	YGAT	Core Eudicots/Rosids	Phyllanthaceae	Phyllanthus sp.	V	V	TRUE	FALSE	TRUE	FALSE	FALSE	FALSE
gnl|onekp|YHFG_scaffold_2075250 - ORF 1 (frame 3): V	2.03e-160	YHFG	Basal Eudicots	Berberidaceae	Nandina domestica	V	V	TRUE	FALSE	TRUE	FALSE	FALSE	FALSE
gnl|onekp|YHXT_scaffold_2056614 - ORF 1 (frame 3): V	3.39e-163	YHXT	Core Eudicots	Hamamelidaceae	Hamamelis virginiana	L	V	FALSE	FALSE	FALSE	FALSE	TRUE	FALSE
gnl|onekp|YJUG_scaffold_2140947 - ORF 1 (frame 2): V	1.78e-158	YJUG	Monocots	Hypoxidaceae	Curculigo sp.	V	V	TRUE	FALSE	TRUE	FALSE	FALSE	FALSE
gnl|onekp|YKFU_scaffold_2008746 - ORF 1 (frame 2): V	1.33e-164	YKFU	Core Eudicots	Saxifragaceae	Peltoboykinia watanabei	A	V	FALSE	FALSE	FALSE	FALSE	FALSE	TRUE
gnl|onekp|YMES_scaffold_2016575 - ORF 1 (frame 2): V	3.51e-157	YMES	Monocots/Commelinids	Arecaceae	Typhonium blumei	V	V	TRUE	FALSE	TRUE	FALSE	FALSE	FALSE
gnl|onekp|YMUO_scaffold_2053865 - ORF 1 (frame 3): V	5.41e-164	YMUO	Core Eudicots/Rosids	Lythraceae	Punica granatum	V	V	TRUE	FALSE	TRUE	FALSE	FALSE	FALSE
gnl|onekp|YMUO_scaffold_2054200 - ORF 1 (frame 3): I	5.06e-159	YMUO	Core Eudicots/Rosids	Lythraceae	Punica granatum	L	I	FALSE	FALSE	FALSE	FALSE	FALSE	TRUE
gnl|onekp|YNFJ_scaffold_2009796 - ORF 1 (frame 3): M	7.43e-159	YNFJ	Core Eudicots	Miroteaceae	Microtea debilis	V	M	FALSE	FALSE	FALSE	FALSE	FALSE	TRUE
gnl|onekp|YQIJ_scaffold_2045362 - ORF 1 (frame 1): V	5.05e-164	YQIJ	Core Eudicots/Asterids	Boraginaceae	Phacelia campanularia	V	V	TRUE	FALSE	TRUE	FALSE	FALSE	FALSE
gnl|onekp|YRHD_scaffold_2051711 - ORF 1 (frame 3): V	1.64e-158	YRHD	Core Eudicots/Asterids	Plantaginaceae	Antirrhinum braun-blanquetii	V	V	TRUE	FALSE	TRUE	FALSE	FALSE	FALSE
gnl|onekp|YSRZ_scaffold_2089186 - ORF 1 (frame 1): V	3.2e-164	YSRZ	Core Eudicots/Asterids	Fouquieriaceae	Fouquieria macdougalii	V	V	TRUE	FALSE	TRUE	FALSE	FALSE	FALSE
gnl|onekp|YZRI_scaffold_2089048 - ORF 1 (frame 3): V	1.54e-163	YZRI	Magnoliids	Annonaceae	Annona muricata	V	V	TRUE	FALSE	TRUE	FALSE	FALSE	FALSE
gnl|onekp|ZBVT_scaffold_2060581 - ORF 1 (frame 3): V	9.97e-166	ZBVT	Core Eudicots/Rosids	Chrysobalanaceae	Chrysobalanus icaco	V	V	TRUE	FALSE	TRUE	FALSE	FALSE	FALSE
gnl|onekp|ZCDJ_scaffold_2012140 - ORF 1 (frame 2): V	1.64e-161	ZCDJ	Core Eudicots/Rosids	Fabaceae	Acacia argyrophylla	V	V	TRUE	FALSE	TRUE	FALSE	FALSE	FALSE
gnl|onekp|ZETY_scaffold_2054669 - ORF 1 (frame 1): V	4.97e-163	ZETY	Core Eudicots/Asterids	Hydrangeaceae	Hydrangea quercifolia	V	V	TRUE	FALSE	TRUE	FALSE	FALSE	FALSE
gnl|onekp|ZGQD_scaffold_2054982 - ORF 1 (frame 3): V	2.94e-162	ZGQD	Basal Eudicots	Papaveraceae	Corydalis linstowiana	V	V	TRUE	FALSE	TRUE	FALSE	FALSE	FALSE
gnl|onekp|ZHEE_scaffold_2003236 - ORF 1 (frame 2): V	3.5e-169	ZHEE	Core Eudicots/Rosids	Rhamnaceae	Ziziphus jujuba	V	V	TRUE	FALSE	TRUE	FALSE	FALSE	FALSE
gnl|onekp|ZHMB_scaffold_2085634 - ORF 1 (frame 2): V	1.05e-160	ZHMB	Core Eudicots/Rosids	Krameriaceae	Krameria lanceolata	V	V	TRUE	FALSE	TRUE	FALSE	FALSE	FALSE
gnl|onekp|ZJDK_scaffold_2056506 - ORF 1 (frame 2): V	2.65e-162	ZJDK	Core Eudicots	Aizoaceae	Sesuvium verrucosum	V	V	TRUE	FALSE	TRUE	FALSE	FALSE	FALSE
gnl|onekp|ZJUL_scaffold_2015228 - ORF 1 (frame 2): V	1.95e-165	ZJUL	Core Eudicots	Crassulaceae	Rhodiola rosea	V	V	TRUE	FALSE	TRUE	FALSE	FALSE	FALSE
gnl|onekp|ZNZC_scaffold_2053767 - ORF 1 (frame 3): V	7.64e-166	ZNZC	Core Eudicots/Asterids	Asteraceae	Flaveria bidentis	V	V	TRUE	FALSE	TRUE	FALSE	FALSE	FALSE
gnl|onekp|ZPKK_scaffold_2034778 - ORF 1 (frame 3): V	6.63e-165	ZPKK	Core Eudicots/Rosids	Rosaceae	Aruncus dioicus	V	V	TRUE	FALSE	TRUE	FALSE	FALSE	FALSE
gnl|onekp|ZRIN_scaffold_2082812 - ORF 1 (frame 3): V	1.05e-162	ZRIN	Core Eudicots/Asterids	Pedaliaceae	Uncarina grandidieri	V	V	TRUE	FALSE	TRUE	FALSE	FALSE	FALSE
gnl|onekp|ZSSR_scaffold_2108674 - ORF 1 (frame 1): V	2.01e-160	ZSSR	Core Eudicots/Rosids	Fabaceae	Xanthocercis zambesiaca	V	V	TRUE	FALSE	TRUE	FALSE	FALSE	FALSE
gnl|onekp|ZTLR_scaffold_2044706 - ORF 1 (frame 1): V	4.03e-168	ZTLR	Core Eudicots/Rosids	Rhizophoraceae	Rhizophora mangle	V	V	TRUE	FALSE	TRUE	FALSE	FALSE	FALSE
gnl|onekp|ZTLR_scaffold_2006922 - ORF 1 (frame 1): V	9.42e-165	ZTLR	Core Eudicots/Rosids	Rhizophoraceae	Rhizophora mangle	V	V	TRUE	FALSE	TRUE	FALSE	FALSE	FALSE
gnl|onekp|ZUHO_scaffold_2140004 - ORF 1 (frame 3): V	2.38e-164	ZUHO	Basal Eudicots	Ranunculaceae	Anemone hupehensis	V	V	TRUE	FALSE	TRUE	FALSE	FALSE	FALSE
gnl|onekp|ZVFS_scaffold_2055682 - ORF 1 (frame 3): V	2.93e-159	ZVFS	Core Eudicots/Asterids	Orobanchaceae	Lindenbergia philippensis	V	V	TRUE	FALSE	TRUE	FALSE	FALSE	FALSE
TOTAL TRUE								428	9	437	1	14	24
TOTAL VALINES						443	445
TOTAL LEUCINES						29	10
TOTAL OTHER						4	21
TOTAL SEQUENCES						476	476
UNIQUE SAMPLES		441
SAMPLES WITH >1 SEQUENCE		35
Notes
1. Expected value from TBLASTN search against 1KP transcriptome dataset using Arabidopsis thaliana KAI2 protein sequence (UNIPROT Q9SZU7) as a query.
