# Supplementary material for: Divergent receptor proteins confer responses to different karrikins in two ephemeral weeds
Source: Nat Commun. 2020 Mar 9;11:1264. doi: 10.1038/s41467-020-14991-w (PMC7062792; doi:10.1038/s41467-020-14991-w)
Supplement: Supplementary file 6 — Source Data [file 41467_2020_14991_MOESM6_ESM.zip]

Archive with 13 entries (12 files):
- SFig3_alignment.fasta
- SFig2_tree.nex
- SFig5c_alignment.fasta
- __MACOSX/
- __MACOSX/._SFig5c_alignment.fasta
- SFig2_alignment.nex
- __MACOSX/._SFig2_alignment.nex
- SFig2_alignment.fasta
- __MACOSX/._SFig2_alignment.fasta
- source_data.xlsx
- __MACOSX/._source_data.xlsx
- SFig8_models.pse
- __MACOSX/._SFig8_models.pse
