# Supplementary material for: Divergent receptor proteins confer responses to different karrikins in two ephemeral weeds
Source: Nat Commun. 2020 Mar 9;11:1264. doi: 10.1038/s41467-020-14991-w (PMC7062792; doi:10.1038/s41467-020-14991-w)
Supplement: Supplementary file 6 — Source Data [file 41467_2020_14991_MOESM6_ESM.zip › SFig3_alignment.fasta]

>AtKAI2 At4g37470
M-GVVEEAHNVKVIGSG-EATIVLGHGFGTDQSVWKHLVPHLVDDYRVVLYDNMGAGTTNPDYFDFDRYSNLEGYSFDLIAILEDLKIESCIFVGHSVSAMIGVLASLNRPDLFSKIVMISASPRYVNDVDYQGGFEQEDLNQLFEAIRSNYKAWCLGFAPLAVGGDMDSIAVQEFSRTLFNMRPDIALSVGQTIFQSDMRQILPFVTVPCHILQSVKDLAVPVVVSEYLHANLGCESVVEVIPSDGHLPQLSSPDSVIPVILRHIRNDIAM
>BnKAI2a Brassica nigra cultivar inbred line YZ12151 chromosome B5, whole genome shotgun sequence
M-GVVEEAHNVKVIGTGNQATIVLGHGFGTDQSVWKHLVPHLLEDYRIVLYDNMGAGTTNPDYFDFDRYSTLEGFSFDLIAILEDLQIESCIFVGHSVSAMVGLLASLNRPDLFSKIVMISASPRYVNDVDYQGGFEQDDLNQLFEAMRSNYKAWCLGFAPLAVGGDLDSVAVQEFSRTLFNMRPDIALSVAQTIFQSDMRQILPFVAVPCHILQSVKDLAVPVAVSEYLHTNLGCESVVEVIPSDGHLPQLSSPDSVIPVLLRHIRNDIAV
>BoKAI2a Brassica oleracea var. oleracea cultivar TO1000 chromosome C3, BOL, whole genome shotgun sequence
M-GVVEEAHNVKVIGTGNQATIVLGHGFGTDQSVWKHLVPHLLEDYRIVLYDNMGAGTTNPDYFDFDRYSTLEGYSFDLIAILEDLQIESCIFVGHSVSAMVGLLASLNRPDLFSKIVMISASPRYVNDVDYQGGFEQDDLNQLFEAMRSNYKAWCLGFAPLAVGGDMDSVAVQEFSRTLFNMRPDIALCVAQTIFQSDMRQILPFVAVPCHILQSVKDLAVPVAVSEYLHTNLGCESVVEVIPSDGHLPQLSSPDSVIPVLLRHIRNDIAV
>BrKAI2a Brara.H01722.1
M-GVVEEAHNVKVIGTGTQATIVLGHGFGTDQSVWKHLVPHLLEDYRIVLYDNMGAGTTNPDYFDFDRYSTLQGYSFDLIAILEDLHIESCIFVGHSVSAMVSLLASLNRPDLFSKIVMISASPRYVNDVDYQGGFEQDDLNQLFEAMGSNYKAWCLGFAPLAVGGDMDSVAVQEFSRTLFNMRPDIALSVAQTIFQSDMRQILPFVAVPCHILQSVKDLAVPVAVSEYLHTNLGCESVVEVIPSDGHLPQLSSPDSVIPVLLRHIRNDIAV
>BtKAI2a
MGGVVEEAHNVKVIGTGTQATIVLGHGFGTDQSVWKHLVPHLLEDYRIVLYDNMGAGTTNPDYFDFDRYSTLEGFSFDLIAILEDLQIDSCIFVGHSVSAMVGLLASLNRPDLFSKIVMISASPRYVNDVDYQGGFEQDDLNQLFEAMRSNYKAWCLGFAPLAVGGDLESVAVQEFSRTLFNMRPDIALSVAQTIFQSDMRQILPFVAVPCHILQSVKDLAVPVAVSEYLNTNLGCESVVEVIPSDGHLPQLSSPDSVIPVLLRHIRNDIAV
>BnKAI2b Brassica nigra cultivar inbred line YZ12151 chromosome B8, whole genome shotgun sequence
M-GVVEEAHNVKVIGSGNQGTIVLGHGFGTDQSVWKHLVPHLVDDYRLVLYDNMGAGTTNPEYFDFDRYSTLEGFSFDLIAILEDLQVESCIFVGHSVSAMIGVLASLNRPDLFSKIVMISASPRYVNDADYQGGFEQDDLIQLFEAMRSNYKAWCLGFAPLVVGGDLDSVAVQEFSRTLFNMRPDIALTVAQTIFHSDMRQLLPFVSVPCHIVQSAKDLAVPVAVSEYLHTNLGSESVVEVMSSDGHLPQLSSPDSVIPVLLRHIRNDIAV
>BoKAI2b Brassica oleracea var. oleracea cultivar TO1000 chromosome C7, BOL, whole genome shotgun sequence
M-GVVEEAHNVKVIGSGNQGTIVLGHGFGTDQSVWKHLVPHLVEDYRLVLYDNMGAGTTNPEYFDFDRYSTLEGFSFDLIAILEDLQIESCIFVGHSLSGMVGVLASLNRPDFFSKIVMISASPRYVNDADYQGGFEEEDLNQLFEAMRSNYKAWCLGFAPLAVGGDLDSVAVQEFSRTLFNMRPDIALSLAQTIFHSDMRQILPFVSVPCHIVQSVKDLAVPVAVSEYLHNNLGSESVVEVMSSDGHLPQLSSPDSVIPVLLRHIRNDIAL
>BrKAI2b Brara.K01217.1
MGGVVEEAHNVKVIGSGNQGTIVLGHGFGTDQSVWKHLVPHLVEDYRLVLYDNMGAGTTNPEYFDFDRYSTLEGFSFDLIAILEDFQVESCIFVGHSVSAMIGVLASLNRPDLFSKIVMISASPRYVNDADYQGGFEEEDLNQLFEAMRSNYKAWCLGFAPLAVGGDLDSVAVQEFSRTLFNMRPDIALSLAQTIFHSDMRQILPFVSVPCHIVQSVKDLAVPVAVSEYLHNNLGSESVVEVMSSDGHLPQLSSPDSVIPVLLRHIRNDIAV
>BtKAI2b
MGGVVEEAHNVKVIGSGNQGTIVLGHGFGTDQSVWKHLVPHLVDDYRIVLYDNMGAGTTNPEYFDFERYSTLEGFSFDLIAILEDLQIESCIFVGHSLSAMVGVLASLNRPDLFSKIVMISASPRYVNDVDYQGGFEQDDLNQLFEAMRSNYKAWCLGFAPLAVGGDLDSVAVQEFSRTLFNMRPDIALSLAQTIFQSDMRQLLPFVSVPCHIVQSVKDLAVPVAVSEYLHKNLGCESVVEVMSSDGHLPQLSSPDSVIPVLLRHIRNDIAV
>BoKAI2c Brassica oleracea var. oleracea cultivar TO1000 chromosome C4, BOL, whole genome shotgun sequence
M-GVIEEAHNVKVLGSGNKGTIVLGHGFGTDQSVWKHLVPHLVDDYRIVLYDNMGAGTTNPEYFDFDRYSTLEGFAFDLIAILEDLQIESCIFVGHSLSAMVGVLASLNRPDLFYKIVMISASPRFVNDVDYQGGFEQEDLNQLFEAIRSNYKAWCLGFAPLVVGGDLDSVAVQEFSRTLFNMRPDIALSMAQTIFSSDMRQILPFVSVPCHIVQSAKDLAVPVAVSEYLHTNLGSESVVEVMSSEGHLPQLSSPASVIPVLLRHIRNDIAV
>BrKAI2c Brara.E00360.1
M-GVIEEAHNVKVIGSGNKGTVVLGHGFGTDQSVWKHLVPHLVDDYRIVLYDNMGAGTTNPEYFDFDRYSTLEGFAFDLLAILEDLQIESCIFVGHSLSAMVGVLASLNRPDLFSKIVMVSASPRFVNDVDYQGGFEQEDLNQLFEAIRSNYKAWCLGFAPLVVGGDLDSVAVQEFSRTLFNMRPDIALSMAQTIFSSDMRQILPFVSVPCHIVQSAKDLAVPVAVSEYLHTNLGSESVVEVMSSEGHLPQLSSPASVIPVLLRHIRQDITV
>BtKAI2c
MGGVVEEAHNVKVIGSGNKGTIVLGHGFGTDQSVWRHLVPHLVDDYRIVLYDNMGAGTTNPEYFDFDRYSTLEGFAFDLIAILEDLQIESCIFVGHSRSAMVGVLASLNRPELFSKLVMVSASPRFVNEDDYEGGFDQEDLKQLFEAMRSNYKAWCLGFAPLVVGGDLDSAAVQEFSRTLFNMRPDIALSMAQTIFSSDMRQILPFVSVPCHIVQSVKDLAVPVAVSEYLHTNLGSESVVEVMSSEGHLPQLSSPDTVIPVLIRHIRKDIAY
