# Supplementary material for: Divergent receptor proteins confer responses to different karrikins in two ephemeral weeds
Source: Nat Commun. 2020 Mar 9;11:1264. doi: 10.1038/s41467-020-14991-w (PMC7062792; doi:10.1038/s41467-020-14991-w)
Supplement: Supplementary file 6 — Source Data [file 41467_2020_14991_MOESM6_ESM.zip › SFig5c_alignment.fasta]

>pCR2.1-GFP-BtKAI2c-cDNA_(reversed) pCR2.1-TOPO
CCCTTCACGAACTGACTAAGAGAGGTACCAAGAAGAAAACCAGAGAAGAATCTTCTTTAGAGAGATGAGTAAAGGAGAAGAACTTTTCACTGGAGTTGTCCCAATTCTTGTTGAATTAGATGGTGATGTTAATGGGCACAAATTTTCTGTCAGTGGAGAGGGTGAAGGTGATGCAACATACGGAAAACTTACCCTTAAATTTATTTGCACTACTGGAAAACTACCTGTTCCATGGCCAACCCTGGTCACCACCCTGACCTACGGCGTGCAGTGCTTCTCCCGTTACCCTGATCATATGAAGCGGCACGACTTCTTCAAGAGCGCCATGCCTGAGGGATACGTGCAGGAGAGGACCATCTTCTTCAAGGACGACGGGAACTACAAGACACGTGCTGAAGTCAAGTTTGAGGGAGACACCCTCGTCAACAGGATCGAGCTTAAGGGAATCGATTTCAAGGAGGACGGAAACATCCTCGGCCACAAGTTGGAATACAACTACAACTCCCACAACGTATACATCATGGCCGACAAGCAAAAGAACGGCATCAAAGCCAACTTCAAGACCCGCCACAACATCGAAGACGGCGGCGTGCAACTCGCTGATCATTATCAACAAAATACTCCAATTGGCGATGGCCCTGTCCTTTTACCAGACAACCATTACCTGTCCACACAATCTGCCCTTTCGAAAGATCCCAACGAAAAGAGAGACCACATGGTCCTTCTTGAGTTTGTAACAGCTGCTGGGATTACACATGGCATGGATGAACTATACAAAGGCGCGCCAAGCTATCAAACAAGTTTGTACAAAAAAGCAGGCTTCATGGGAGGTGTGGTAGAGGAAGCTCACAACGTGAAGGTGATTGGCTCAGGAAATAAAGGGACGATCGTATTAGGTCACGGGTTCGGTACGGACCAGTCAGTATGGAGACACCTGGTTCCACATCTGGTCGACGATTACCGCATCGTGCTATACGACAACATGGGAGCCGGTACGACCAATCCGGAATATTTCGACTTTGATCGTTACTCAACTCTCGAAGGTTTCGCCTTTGATTTGATTGCAATCTTAGAAGATCTTCAAATCGAGTCTTGTATCTTTGTTGGTCACTCTCGTTCCGCCATGGTTGGGGTCTTGGCTTCTCTTAACCGACCTGAACTCTTCTCCAAACTCGTCATGGTTTCTGCTTCCCCAAGATTCGTGAACGAAGATGACTACGAAGGTGGTTTCGATCAAGAAGACCTAAAGCAGCTTTTTGAAGCGATGCGAAGCAACTACAAAGCGTGGTGCTTAGGTTTCGCTCCACTGGTGGTAGGTGGAGACTTAGATTCAGCAGCAGTTCAAGAATTCAGCAGGACGCTCTTCAACATGCGTCCAGACATAGCTCTCTCCATGGCTCAGACCATTTTCAGTAGCGACATGAGACAAATCTTACCTTTTGTCTCTGTCCCTTGTCACATCGTCCAAAGCGTTAAAGATTTAGCCGTACCGGTCGCGGTATCCGAGTATCTTCACACCAATCTCGGGTCTGAATCCGTAGTCGAGGTTATGTCTTCAGAGGGTCATCTTCCTCAGCTTAGCTCGCCGGATACTGTTATTCCCGTTCTCATCCGTCACATCCGCAAGGACATTGCTTACTGATGATGAGAAGATGTTAATTATAGTTTAGCAAAATTAAATGAATGATGTGATATGTCTGG-TGGTAAGTACTGA-GTATATCGTTTCAAGGG-CGAATTCCAG
>1C44ZAA086.ab1
CCCTTCACGAACTGACTAAGAGAGGTACCAAGAAGAAAACCAGAGAAGAATCTTCTTTAGAGAGATGAGTAAAGGAGAAGAACTTTTCACTGGAGTTGTCCCAATTCTTGTTGAATTAGATGGTGATGTTAATGGGCACAAATTTTCTGTCAGTGGAGAGGGTGAAGGTGATGCAACATACGGAAAACTTACCCTTAAATTTATTTGCACTACTGGAAAACTACCTGTTCCATGGCCAACCCTGGTCACCACCCTGACCTACGGCGTGCAGTGCTTCTCCCGTTACCCTGATCATATGAAGCGGCACGACTTCTTCAAGAGCGCCATGCCTGAGGGATACGTGCAGGAGAGGACCATCTTCTTCAAGGACGACGGGAACTACAAGACACGTGCTGAAGTCAAGTTTGAGGGAGACACCCTCGTCAACAGGATCGAGCTTAAGGGAATCGATTTCAAGGAGGACGGAAACATCCTCGGCCACAAGTTGGAATACAACTACAACTCCCACAACGTATACATCATGGCCGACAAGCAAAAGAACGGCATCAAAGCCAACTTCAAGACCCGCCACAACATCGAAGACGGCGGCGTGCAACTCGCTGATCATTATCAACAAAATACTCCAATTGGCGATGGCCCTGTCCTTTTACCAGACAACCATTACCTGTCCACACAATCTGCCCTTTCGAAAGATCCCAACGAAAAGAGAGACCACATGGTCCTTCTTGAGTTTGTAACAGCTGCTGGGATTACACATGGCATGGATGAACTATACAAAGGCGCGCCAAGCTATCAAACAAGTTTGTACAAAAAAGCAGGCTTCATGGGAGGTGTGGTAGAGGAAGCTCACAACGTGAAGGTGATTGGCTCAGGAAATAAAGGGACGATCGTATTAGGTCACGGGTTCGGTACGGACCAGTCAGTATGGAGACACCTGGTTCCACATCTGGTCGACGATTACCGCATCGTGCTATACGACAACATGGGAGCCGGTACGACCAATCCGGAATATTTCGACTTTGATCGTTACTCAACTCTCGAAGGTTTCGCCTTTGATTTGATTGCAATC---------------------------------------------------------------------------------------------------------------------------------------------------------------------------------------------------------------------------------------------------------------------------------------------------------------------------------------------------------------------------------------------------------------------------------------------------------------------------------------------------------------------------------------------------------------------------------------------------------------------------------------------------------------------------------------------------
>1C44ZAA087.ab1
--------------------------------------GGAAACGAGAGATCTTCTTTAGAGAGATGAGTAAAGGAGAAGAACTTTTCACTGGAGTTGTCCCAATTCTTGTTGAATTAGATGGTGATGTTAATGGGCACAAATTTTCTGTCAGTGGAGAGGGTGAAGGTGATGCAACATACGGAAAACTTACCCTTAAATTTATTTGCACTACTGGAAAACTACCTGTTCCATGGCCAACCCTGGTCACCACCCTGACCTACGGCGTGCAGTGCTTCTCCCGTTACCCTGATCATATGAAGCGGCACGACTTCTTCAAGAGCGCCATGCCTGAGGGATACGTGCAGGAGAGGACCATCTTCTTCAAGGACGACGGGAACTACAAGACACGTGCTGAAGTCAAGTTTGAGGGAGACACCCTCGTCAACAGGATCGAGCTTAAGGGAATCGATTTCAAGGAGGACGGAAACATCCTCGGCCACAAGTTGGAATACAACTACAACTCCCACAACGTATACATCATGGCCGACAAGCAAAAGAACGGCATCAAAGCCAACTTCAAGACCCGCCACAACATCGAAGACGGCGGCGTGCAACTCGCTGATCATTATCAACAAAATACTCCAATTGGCGATGGCCCTGTCCTTTTACCAGACAACCATTACCTGTCCACACAATCTGCCCTTTCGAAAGATCCCAACGAAAAGAGAGACCACATGGTCCTTCTTGAGTTTGTAACAGCTGCTGGGATTACACATGGCATGGATGAACTATACAAAGGCGCGCCAAGCTATCAAACAAGTTTGTACAAAAAAGCAGGCTTCATGGGAGGTGTGGTAGAGGAAGCTCACAACGTGAAGGTGATTGGCTCAGGAAATAAAGGGACGATCGTATTAGGTCACGGGTTCGGTACGGACCAGTCAGTATGGAGACACCTGGTTCCACATCTGGTCGACGATTACCGCATCGTGCTATACGACAACATGGGGAGCCGGTACGACCAATCCGGAATATTTCGACTTTGATCGTTACTCAACTCTCGAAGGTTTCGCCTTTTGATTTGATTGCAATCTTAGAAGATCTTCAAATCGAGTCTTGTATCTTTGTTGGGTCACTCTCGTTCCGCCATGGGTTGGGGGTCTTGGGCTTCTCCTTAACCGAACCTGAAACTCTTTCTCCCAAACTCGGTCATGGGTTTCCG----------------------------------------------------------------------------------------------------------------------------------------------------------------------------------------------------------------------------------------------------------------------------------------------------------------------------------------------------------------------------------------------------------------------------------------------------------------------------------------------------------------------------------------------------------------
>1C44ZAA089.ab1_(reversed)
-----------------------------------------------------------------------------------------------------------------------------------------------------------------------------------------------------------------------------------------------------------------------------------------------------------------------------------------------------------------------------------------------------------------------------------------------------------------------------------------------------------------------AGAAACGGGCATTCAAAAGCCCAACTTTCAAGGACCCCGCCCACAAACATTCGAAGACGGGCGGGCGTGCAAACTCGGCTGATTCATTATTCAACCAAAATACTTCCAATTGGGCGATGGCCCCTGTCCTTTTTACCCAGAACAACCCATTACCCTGTCCACCACAATTCTGCCCCTTTCGAAAAGATCCCCAACGAAAAAGAGAGACCCACATGGTCCTTCTTGAGTTTGTAACAGCTGCTGGGATTACACATGGCATGGATGAACTATACAAAGGCGCGCCAAGCTATCAAACAAGTTTGTACAAAAAAGCAGGCTTCATGGGAGGTGTGGTAGAGGAAGCTCACAACGTGAAGGTGATTGGCTCAGGAAATAAAGGGACGATCGTATTAGGTCACGGGTTCGGTACGGACCAGTCAGTATGGAGACACCTGGTTCCACATCTGGTCGACGATTACCGCATCGTGCTATACGACAACATGGGAGCCGGTACGACCAATCCGGAATATTTCGACTTTGATCGTTACTCAACTCTCGAAGGTTTCGCCTTTGATTTGATTGCAATCTTAGAAGATCTTCAAATCGAGTCTTGTATCTTTGTTGGTCACTCTCGTTCCGCCATGGTTGGGGTCTTGGCTTCTCTTAACCGACCTGAACTCTTCTCCAAACTCGTCATGGTTTCTGCTTCCCCAAGATTCGTGAACGAAGATGACTACGAAGGTGGTTTCGATCAAGAAGACCTAAAGCAGCTTTTTGAAGCGATGCGAAGCAACTACAAAGCGTGGTGCTTAGGTTTCGCTCCACTGGTGGTAGGTGGAGACTTAGATTCAGCAGCAGTTCAAGAATTCAGCAGGACGCTCTTCAACATGCGTCCAGACATAGCTCTCTCCATGGCTCAGACCATTTTCAGTAGCGACATGAGACAAATCTTACCTTTTGTCTCTGTCCCTTGTCACATCGTCCAAAGCGTTAAAGATTTAGCCGTACCGGTCGCGGTATCCGAGTATCTTCACACCAATCTCGGGTCTGAATCCGTAGTCGAGGTTATGTCTTCAGAGGGTCATCTTCCTCAGCTTAGCTCGCCGGATACTGTTATTCCCGTTCTCATCCGTCACATCCGCAAGGACATTGCTTACTGATGATGAGAAGATGTTAATTATAGTTTAGCAAAATTAAATGAATGATGGAAAATTG-----------------------------------------------
>1C44ZAA088.ab1
--------------------------------------------------------------------------------------------------------------------------------------------------------------------------------------------------------------------------------------------------------------------------------------------------------------------------------------------------------------------------------------------------------------------------------------------------------------------------------------------------------------------------------------------------------------------------------------------------------------------------------------------------------------------------------------------------------------------------------------------------GACCGTCTGGTTGTACAGCTGCTGGGATTACACATGGCATGGATGAACTATACAAAGGCGCGCCAAGCTATCAAACAAGTTTGTACAAAAAAGCAGGCTTCATGGGAGGTGTGGTAGAGGAAGCTCACAACGTGAAGGTGATTGGCTCAGGAAATAAAGGGACGATCGTATTAGGTCACGGGTTCGGTACGGACCAGTCAGTATGGAGACACCTGGTTCCACATCTGGTCGACGATTACCGCATCGTGCTATACGACAACATGGGAGCCGGTACGACCAATCCGGAATATTTCGACTTTGATCGTTACTCAACTCTCGAAGGTTTCGCCTTTGATTTGATTGCAATCTTAGAAGATCTTCAAATCGAGTCTTGTATCTTTGTTGGTCACTCTCGTTCCGCCATGGTTGGGGTCTTGGCTTCTCTTAACCGACCTGAACTCTTCTCCAAACTCGTCATGGTTTCTGCTTCCCCAAGATTCGTGAACGAAGATGACTACGAAGGTGGTTTCGATCAAGAAGACCTAAAGCAGCTTTTTGAAGCGATGCGAAGCAACTACAAAGCGTGGTGCTTAGGTTTCGCTCCACTGGTGGTAGGTGGAGACTTAGATTCAGCAGCAGTTCAAGAATTCAGCAGGACGCTCTTCAACATGCGTCCAGACATAGCTCTCTCCATGGCTCAGACCATTTTCAGTAGCGACATGAGACAAATCTTACCTTTTGTCTCTGTCCCTTGTCACATCGTCCAAAGCGTTAAAGATTTAGCCGTACCGGTCGCGGTATCCGAGTATCTTCACACCAATCTCGGGTCTGAATCCGTAGTCGAGGTTATGTCTTCAGAGGGTCATCTTCCTCAGCTTAGCTCGCCGGATACTGTTATTCCCGTTCTCATCCGTCACATCCGCAAGGACATTGCTTACTGATGATGAGAAGATGTTAATTATAGTTTAGCAAAATTAAATGAATGATGTGATATGTCTGGGTGGTAAGTACTGAAGTATATCGTTTCAAGGGGCGAATTCGTT
>1C44ZAA090.ab1_(reversed)
------------------------------------------------------------------------------------------------------------------------------------------------------------------------------------------------------------------------------------------------------------------------------------------------------------------------------------------------------------------------------------------------------------------------------------------------------------------------------------------------------------------------------------------------------------------------------------------------------------------------------------------------------------CCATTAACCTTGTCCCACCACAATTTTGCCCCTTTCGAAAAGATCCCCAACGAAAAAGAGGAGACCCACATGGTCCTTTCTTGAGTTTGTAACCAGCTGCCGGGGATTACAACAGGCCATGGATGAACTATACAAAGGGCGCGCCCAAGCTATCAAAACAAGTTTGTACAAAAAAAGCAGGCCTTCATGGGAGGTGTGGTAGAGGAAGCTCACAACGTGAAAGGTGATTGGCTCAGGAAATAAAGGGACGATCGTATTAGGTCACGGGTTCGGTACGGACCAGTCAGTATGGAGACACCTGGTTCCACATCTGGTCGACGATTACCGCATCGTGCTATACGACAACATGGGAGCCGGTACGACCAATCCGGAATATTTCGACTTTGATCGTTACTCAACTCTCGAAGGTTTCGCCTTTGATTTGATTGCAATCTTAGAAGATCTTCAAATCGAGTCTTGTATCTTTGTTGGTCACTCTCGTTCCGCCATGGTTGGGGTCTTGGCTTCTCTTAACCGACCTGAACTCTTCTCCAAACTCGTCATGGTTTCTGCTTCCCCAAGATTCGTGAACGAAGATGACTACGAAGGTGGTTTCGATCAAGAAGACCTAAAGCAGCTTTTTGAAGCGATGCGAAGCAACTACAAAGCGTGGTGCTTAGGTTTCGCTCCACTGGTGGTAGGTGGAGACTTAGATTCAGCAGCAGTTCAAGAATTCAGCAGGACGCTCTTCAACATGCGTCCAGACATAGCTCTCTCCATGGCTCAGACCATTTTCAGTAGCGACATGAGACAAATCTTACCTTTTGTCTCTGTCCCTTGTCACATCGTCCAAAGCGTTAAAGATTTAGCCGTACCGGTCGCGGTATCCGAGTATCTTCACACCAATCTCGGGTCTGAATCCGTAGTCGAGGTTATGTCTTCAGAGGGTCATCTTCCTCAGCTTAGCTCGCCGGATACTGTTATTCCCGTTCTCATCCGTCACATCCGCAAGGACATTGCTTACTGATGATGAGAAGATGTTAATTATAGTTTAGCAAAATTAAATGAATGATGTGATATGTCTGG-TGGTAAGTACTGA-GTATATCGTTTCAAGGG-CGAATTCGTT
