# Supplementary material for: Divergent receptor proteins confer responses to different karrikins in two ephemeral weeds
Source: Nat Commun. 2020 Mar 9;11:1264. doi: 10.1038/s41467-020-14991-w (PMC7062792; doi:10.1038/s41467-020-14991-w)
Supplement: Supplementary file 6 — Source Data [file 41467_2020_14991_MOESM6_ESM.zip › SFig2_alignment.nex]

#NEXUS
begin taxa;
	dimensions ntax=42;
	taxlabels
	AlD14[&URN="urn:local:.:1sa-73pz5oa",Organism="Arabidopsis lyrata",Description="477656",Modified=Wed May 17 11:24:23 AWST 2017,"# Nucleotide Sequences With Quality"=0,Topology="linear","Molecule Type"="DNA",Created=Mon Jan 16 15:30:18 AWST 2017]
	AtD14[&Description="",Modified=Mon Jan 16 19:11:46 AWST 2017,"# Nucleotide Sequences With Quality"=0,Topology="linear","Molecule Type"="DNA"]
	BsD14[&URN="urn:local:.:1sj-73pz5oa",Organism="Boechera stricta",Description="Bostr.2570s0310",Modified=Wed May 17 11:24:23 AWST 2017,"# Nucleotide Sequences With Quality"=0,Topology="linear","Molecule Type"="DNA",Created=Mon Jan 16 15:31:15 AWST 2017]
	CgD14[&URN="urn:local:.:1sf-73pz5oa",Organism="Capsella grandiflora",Description="Cagra.15970s0001",Modified=Wed May 17 11:24:23 AWST 2017,"# Nucleotide Sequences With Quality"=0,Topology="linear","Molecule Type"="DNA",Created=Mon Jan 16 15:32:00 AWST 2017]
	CrD14[&URN="urn:local:.:1sy-73pz5ob",Organism="Capsella rubella",Description="Carubv10014401m",Modified=Wed May 17 11:24:23 AWST 2017,"# Nucleotide Sequences With Quality"=0,Topology="linear","Molecule Type"="DNA",Created=Mon Jan 16 15:32:45 AWST 2017]
	EsD14[&Organism="Eutrema salsugineum",Description="Thhalv10021292m",Modified=Mon Jan 16 19:11:46 AWST 2017,"# Nucleotide Sequences With Quality"=0,Topology="linear","Molecule Type"="DNA",Created=Mon Jan 16 15:33:29 AWST 2017]
	BnD14a__reversed_[&db_xref="taxon:3710",country="China: Beijing",collection_date="2013-05-01",Organism="Brassica nigra",Description="Brassica nigra cultivar inbred line YZ12151 chromosome B1, LFLV01002090","Genetic Code"="Standard",Modified=Wed May 17 11:24:23 AWST 2017,Accession="LFLV01002090",Taxonomy="Eukaryota; Viridiplantae; Streptophyta; Embryophyta; Tracheophyta; Spermatophyta; Magnoliophy…
	BtD14a[&URN="urn:local:.:1sk-73pz5oa",Description="an expression clone created from pDONR207 - Bt D14 coding 2 with attB sites Entry clone and pD14pro-GW",Modified=Wed May 17 11:24:23 AWST 2017,"# Nucleotide Sequences With Quality"=0,Topology="linear","Molecule Type"="DNA",Created=Mon Jan 16 19:11:46 AWST 2017]
	BoD14a[&db_xref="taxon:109376",country="Canada",collection_date="31-Aug-2009",Organism="Brassica oleracea var. oleracea",Description="PREDICTED: Brassica oleracea var. oleracea probable strigolactone esterase D14 homolog (LOC106343216), mRNA","Genetic Code"="Standard",Modified=Wed May 17 11:24:23 AWST 2017,Accession="XM_013782375",Taxonomy="Eukaryota; Viridiplantae; Streptophyta; Embryophyta; Tra…
	BrD14a[&URN="urn:local:.:1rz-73pz5o9",Organism="Brassica rapa",Description="Brara.A03790",Modified=Wed May 17 11:24:23 AWST 2017,"# Nucleotide Sequences With Quality"=0,Topology="linear","Molecule Type"="DNA",Created=Mon Jan 16 15:34:45 AWST 2017]
	BnD14b[&db_xref="taxon:3710",country="China: Beijing",collection_date="2013-05-01",Organism="Brassica nigra",Description="Brassica nigra cultivar inbred line YZ12151 chromosome B5, LFLV01000699","Genetic Code"="Standard",Modified=Wed May 17 11:24:23 AWST 2017,Accession="LFLV01000699",Taxonomy="Eukaryota; Viridiplantae; Streptophyta; Embryophyta; Tracheophyta; Spermatophyta; Magnoliophyta; eudicot…
	BoD14b[&db_xref="taxon:109376",country="Canada",collection_date="31-Aug-2009",Organism="Brassica oleracea var. oleracea",Description="PREDICTED: Brassica oleracea var. oleracea probable strigolactone esterase D14 homolog (LOC106343689), mRNA","Genetic Code"="Standard",Modified=Wed May 17 11:24:23 AWST 2017,Accession="XM_013782976",Taxonomy="Eukaryota; Viridiplantae; Streptophyta; Embryophyta; Tra…
	BrD14b[&URN="urn:local:.:1s1-73pz5o9",Organism="Brassica rapa",Description="Brara.E03476",Modified=Wed May 17 11:24:23 AWST 2017,"# Nucleotide Sequences With Quality"=0,Topology="linear","Molecule Type"="DNA",Created=Mon Jan 16 15:34:14 AWST 2017]
	BtD14b[&URN="urn:local:.:1sn-73pz5oa",Description="CL7382.Contig2_All size 1170 gap 0 0%",Modified=Wed May 17 11:24:23 AWST 2017,"# Nucleotide Sequences With Quality"=0,Topology="linear","Molecule Type"="DNA",Created=Mon Jan 16 19:11:46 AWST 2017]
	'D14_Gossypium_raymondii_Gorai.010G025600.1'[&URN="urn:local:.:1so-73pz5oa",Description="",Modified=Wed May 17 11:24:23 AWST 2017,"# Nucleotide Sequences With Quality"=0,Topology="linear","Molecule Type"="DNA",Created=Tue Nov 22 11:49:46 AWST 2016]
	D14a_Prunus_Persica_ppa010005m[&URN="urn:local:.:1sb-73pz5oa",Description="",Modified=Wed May 17 11:24:24 AWST 2017,"# Nucleotide Sequences With Quality"=0,Topology="linear","Molecule Type"="DNA",Created=Tue Nov 22 11:49:46 AWST 2016]
	'D14_Brachypodium_distachyon_Bradi1g70930.3'[&Description="",Modified=Mon Jan 16 19:11:46 AWST 2017,"# Nucleotide Sequences With Quality"=0,Topology="linear","Molecule Type"="DNA",Created=Tue Nov 22 11:49:46 AWST 2016]
	'D14_Oryza_sativa_Os03g10620.1'[&Description="",Modified=Mon Jan 16 19:11:46 AWST 2017,"# Nucleotide Sequences With Quality"=0,Topology="linear","Molecule Type"="DNA",Created=Tue Nov 22 11:49:46 AWST 2016]
	'D14_Sorghum_bicolor_Sobic.001G465100.1'[&Description="",Modified=Mon Jan 16 19:11:46 AWST 2017,"# Nucleotide Sequences With Quality"=0,Topology="linear","Molecule Type"="DNA",Created=Tue Nov 22 11:49:46 AWST 2016]
	AlKAI2_cds[&URN="urn:local:.:1sg-73pz5oa",Description="944104",Modified=Wed May 17 11:24:23 AWST 2017,"# Nucleotide Sequences With Quality"=0,Topology="linear","Molecule Type"="DNA",Created=Mon Jan 16 19:11:46 AWST 2017]
	AtKAI2_cds[&URN="urn:local:.:1sl-73pz5oa",Description="At4g37470","Genetic Code"="Standard",Modified=Wed May 17 11:24:23 AWST 2017,"# Nucleotide Sequences With Quality"=0,Topology="linear","Molecule Type"="DNA",Created=Fri Jul 29 00:00:00 AWST 2011]
	BsKAI2_cds[&URN="urn:local:.:1sd-73pz5oa",Description="Bostr.30440s0001.1",Modified=Wed May 17 11:24:23 AWST 2017,"# Nucleotide Sequences With Quality"=0,Topology="linear","Molecule Type"="DNA",Created=Mon Jan 16 19:11:46 AWST 2017]
	CgKAI2_cds[&URN="urn:local:.:1se-73pz5oa",Description="Cagra.1232s0005.1",Modified=Wed May 17 11:24:23 AWST 2017,"# Nucleotide Sequences With Quality"=0,Topology="linear","Molecule Type"="DNA",Created=Mon Jan 16 19:11:46 AWST 2017]
	CrKAI2_cds[&URN="urn:local:.:1ss-73pz5ob",Description="Carubv10005485m",Modified=Wed May 17 11:24:23 AWST 2017,"# Nucleotide Sequences With Quality"=0,Topology="linear","Molecule Type"="DNA",Created=Mon Jan 16 19:11:46 AWST 2017]
	BnKAI2a[&db_xref="taxon:3710",country="China: Beijing",collection_date="2013-05-01",Organism="Brassica nigra",Description="Brassica nigra cultivar inbred line YZ12151 chromosome B5, whole genome shotgun sequence","Genetic Code"="Standard",Modified=Wed May 17 11:24:23 AWST 2017,Accession="LFLV01000699",Taxonomy="Eukaryota; Viridiplantae; Streptophyta; Embryophyta; Tracheophyta; Spermatophyta; Magn…
	BoKAI2_C3_CDS[&URN="urn:local:.:1s4-73pz5oa",Organism="Brassica oleracea var. oleracea",Description="Brassica oleracea var. oleracea cultivar TO1000 chromosome C3, BOL, whole genome shotgun sequence",Modified=Wed May 17 11:24:23 AWST 2017,Taxonomy="Eukaryota; Viridiplantae; Streptophyta; Embryophyta; Tracheophyta; Spermatophyta; Magnoliophyta; eudicotyledons; Gunneridae; Pentapetalae; rosids; mal…
	BrKAI2a_cds[&URN="urn:local:.:1sx-73pz5ob",Description="Brara.H01722.1",Modified=Wed May 17 11:24:23 AWST 2017,"# Nucleotide Sequences With Quality"=0,Topology="linear","Molecule Type"="DNA",Created=Mon Jan 16 19:11:46 AWST 2017]
	BtKAI2_1_cds[&URN="urn:local:.:1s3-73pz5oa",Organism="Brassica tournefortii",Description="",Modified=Wed May 17 11:24:23 AWST 2017,"# Nucleotide Sequences With Quality"=0,Topology="linear","Molecule Type"="DNA",Created=Mon Jan 16 19:11:46 AWST 2017]
	EsKAI2_cds[&URN="urn:local:.:1sc-73pz5oa",Description="Thhalv10025969m",Modified=Wed May 17 11:24:24 AWST 2017,"# Nucleotide Sequences With Quality"=0,Topology="linear","Molecule Type"="DNA",Created=Mon Jan 16 19:11:46 AWST 2017]
	BnKAI2b__reversed_[&db_xref="taxon:3710",country="China: Beijing",collection_date="2013-05-01",Organism="Brassica nigra",Description="Brassica nigra cultivar inbred line YZ12151 chromosome B8, whole genome shotgun sequence","Genetic Code"="Standard",Modified=Wed May 17 11:24:23 AWST 2017,Accession="LFLV01001772",Taxonomy="Eukaryota; Viridiplantae; Streptophyta; Embryophyta; Tracheophyta; Spermato…
	BoKAI2_C7_CDS[&URN="urn:local:.:1t3-73pz5ob",Organism="Brassica oleracea var. oleracea",Description="Brassica oleracea var. oleracea cultivar TO1000 chromosome C7, BOL, whole genome shotgun sequence",Modified=Wed May 17 11:24:23 AWST 2017,Taxonomy="Eukaryota; Viridiplantae; Streptophyta; Embryophyta; Tracheophyta; Spermatophyta; Magnoliophyta; eudicotyledons; Gunneridae; Pentapetalae; rosids; mal…
	BrKAI2b_cds[&URN="urn:local:.:1t0-73pz5ob",Organism="Brassica rapa",Description="Brara.K01217.1",Modified=Wed May 17 11:24:23 AWST 2017,"# Nucleotide Sequences With Quality"=0,Topology="linear","Molecule Type"="DNA",Created=Tue Jan 10 16:41:44 AWST 2017]
	BoKAI2_C4_CDS[&URN="urn:local:.:1t5-73pz5ob",Organism="Brassica oleracea var. oleracea",Description="Brassica oleracea var. oleracea cultivar TO1000 chromosome C4, BOL, whole genome shotgun sequence",Modified=Wed May 17 11:24:23 AWST 2017,Taxonomy="Eukaryota; Viridiplantae; Streptophyta; Embryophyta; Tracheophyta; Spermatophyta; Magnoliophyta; eudicotyledons; Gunneridae; Pentapetalae; rosids; mal…
	BrKAI2c_cds[&URN="urn:local:.:1sz-73pz5ob",Description="Brara.E00360.1",Modified=Wed May 17 11:24:23 AWST 2017,"# Nucleotide Sequences With Quality"=0,Topology="linear","Molecule Type"="DNA",Created=Mon Jan 16 19:11:46 AWST 2017]
	BtKAI2_3_cds[&MQ%=0.0%,Ambiguities=0,LQ%=0.0%,Organism="Brassica tournefortii",Description="",Modified=Wed May 17 11:24:23 AWST 2017,Bin="<html><head><3></head><b><font color='#49993F'>High</font></b></html>","# Nucleotide Sequences With Quality"=1,Post-Trim=819,Topology="linear",Created=Mon Jan 16 19:11:46 AWST 2017,URN="urn:local:.:1sh-73pz5oa",HQ%=100.0%,"Molecule Type"="DNA"]
	BtKAI2_2_cds[&MQ%=0.0%,Ambiguities=0,LQ%=0.0%,Organism="Brassica tournefortii",Description="",Modified=Wed May 17 11:24:23 AWST 2017,Bin="<html><head><3></head><b><font color='#49993F'>High</font></b></html>","# Nucleotide Sequences With Quality"=1,Post-Trim=819,Topology="linear",Created=Mon Jan 16 19:11:46 AWST 2017,URN="urn:local:.:1s6-73pz5oa",HQ%=100.0%,"Molecule Type"="DNA"]
	'KAI2_Gossypium_raymondii_Gorai.003G028500.1'[&URN="urn:local:.:1s2-73pz5oa",Description="",Modified=Wed May 17 11:24:24 AWST 2017,"# Nucleotide Sequences With Quality"=0,Topology="linear","Molecule Type"="DNA",Created=Tue Nov 22 11:49:46 AWST 2016]
	KAI2_Prunus_Persica_ppa009957m[&URN="urn:local:.:1s5-73pz5oa",Description="",Modified=Wed May 17 11:24:24 AWST 2017,"# Nucleotide Sequences With Quality"=0,Topology="linear","Molecule Type"="DNA",Created=Tue Jan 17 09:26:19 AWST 2017]
	'KAI2_Brachypodium_distachyon_Bradi1g15880.1'[&URN="urn:local:.:1su-73pz5ob",Description="",Modified=Wed May 17 11:24:24 AWST 2017,"# Nucleotide Sequences With Quality"=0,Topology="linear","Molecule Type"="DNA",Created=Tue Nov 22 11:49:46 AWST 2016]
	OsKAI2_CDS[&URN="urn:local:.:1ry-73pz5o9",Organism="Oryza sativa",Description="A new nucleotide sequence entered manually",Modified=Wed May 17 11:24:24 AWST 2017,"# Nucleotide Sequences With Quality"=0,Topology="linear","Molecule Type"="DNA",Created=Mon Jan 16 19:11:46 AWST 2017]
	'KAI2_Sorghum_bicolor_Sobic.001G330000.1'[&URN="urn:local:.:1t4-73pz5ob",Description="",Modified=Wed May 17 11:24:24 AWST 2017,"# Nucleotide Sequences With Quality"=0,Topology="linear","Molecule Type"="DNA",Created=Tue Nov 22 11:49:46 AWST 2016]
	SmKAI2a[&Organism="Selaginella moellendorffii",Description="Selaginella moellendorffii unplaced genomic scaffold SELMOscaffold_62, whole genome shotgun sequence",Modified=Mon Jan 16 19:11:46 AWST 2017,Taxonomy="Eukaryota; Viridiplantae; Streptophyta; Embryophyta; Tracheophyta; Lycopodiophyta; Isoetopsida; Selaginellales; Selaginellaceae; Selaginella","# Nucleotide Sequences With Quality"=0,Topolo…
;
end;
begin characters;
	dimensions nchar=935;
	format datatype=dna missing=? gap=-;
	matrix
	AlD14	-----------------------------------------------------------------------------------------------ATGAGTCAACACAACATCTTAGAAGCTCTAAATGTCCGGGTCGTGGGTACGGGTGATCG---GATCCTGTTTCTAGCCCATGGATTCGGTACTGACCAATCAGCTTGGCACTTAATCCTTCCTTACTTCACCCAAAACTACAGAGTCGTCCTCTATGACCTAGTTTGCGCCGGCAGTGTCAATCCCGATTACTTCGATTTCAATCGTTACACAACTCTCGATCCTTACGTCGATGATCTTCTCAACATCGTTGATTCACTCGGAATCCAAAACTGTGCTTACGTTGGTCACTCTGTTTCCGCTA…
	AtD14	-----------------------------------------------------------------------------------------------ATGAGTCAACACAACATCTTAGAAGCTCTAAATGTCCGGGTCGTGGGTACGGGTGATCG---GATCCTGTTTTTGGCCCATGGATTCGGTACTGACCAATCAGCTTGGCACTTGATCCTTCCTTACTTCACTCAAAACTACAGAGTCGTCCTCTATGACCTAGTTTGCGCCGGCAGTGTCAACCCCGATTACTTCGATTTCAATCGTTACACAACTCTCGATCCTTACGTCGATGATCTTCTCAACATCGTTGATTCACTCGGAATCCAAAACTGTGCTTACGTTGGTCACTCTGTTTCCGCTA…
	BsD14	-----------------------------------------------------------------------------------------------ATGAGTCAACACAACATCTTAGAAGCTCTAAATGTGCGGGTCGTGGGTACGGGTGATCG---GATCCTGTTTTTAGCCCATGGATTCGGTACAGACCAATCAGCTTGGCACCTAATCCTTCCTTACTTCACCCAAACTTACAGAGTCGTCCTCTATGACCTAGTTTGCGCCGGCAGTGTCAATCCCGATTACTTCAATTTCGATCGTTACACAACTCTCGATCCTTACGTCGATGATCTCCTCAACATCGTCGATTCCCTCGGAATCCAAAACTGTGCTTACGTAGGTCACTCCGTCTCCGCTA…
	CgD14	-----------------------------------------------------------------------------------------------ATGAGTCAACACAACATCTTAGAAGCTCTAAACGTACGGGTGGTGGGTACGGGTGATCG---GATCCTGTTTTTGGCCCATGGATTCGGCACGGACCAATCAGCTTGGCACCTGATCCTTCCTTACTTCACCCAAACCTACAGAGTGGTCCTCTACGACCTCGTTTGCGCCGGCAGCGTCAACCCCGACTACTTCGATTTCAATCGCTACACCACTCTCGATCCTTACGTCGACGACCTCCTCAACATCGTCGATTCCCTCGGTATCCACACCTGCGCCTACGTCGGCCACTCCGTCTCCGCTA…
	CrD14	-----------------------------------------------------------------------------------------------ATGAGTCAACACAACATCTTAGAAGCTCTAAACGTGCGGGTGGTGGGTACGGGTGATCG---GATCCTGTTTTTGGCCCATGGATTCGGCACGGACCAATCAGCTTGGCACCTGATCCTTCCTTACTTCACCCAAACCTACAGAGTGGTCCTCTACGACCTCGTTTGCGCCGGCAGTGTCAACCCCGACTACTTCGATTTCAATCGCTACACCACTCTCGATCCTTACGTCGACGACCTCCTCAACATCGTCGATTCCCTCGGTATCCACACCTGCGCCTACGTCGGCCACTCCGTCTCCGCTA…
	EsD14	ATG--------------------------------------------------------------------------------------------ATGAGTCAACACAACATCCTGGAAGCTCTTAACGTCCGGGTCGTGGGTACGGGTGATCG---GATCCTGGTTCTAGCCCATGGATTCGGTACGGACCAATCGGCTTGGCACCTAATCCTCCCTTACTTCACTCCGACTTACAGAGTCGTCCTCTACGACCTAGTTTGCGCCGGCAGCGTCAATCCCGACTACTTCGATTTCAATCGGTACACGACGCTCGACGCCTACGTCGATGATCTCCTCAACATCATCGATTCACTCGGAATCCAAAATTGCGCCTACGTAGGTCACTCCGTCTCGGCTA…
	BnD14a__reversed_	-----------------------------------------------------------------------------------------------ATGAGCCAACACAACATCCTCGAAGCTCTAAACGTCCGGGTCGTTGGCACAGGCGACCG---GATCCTGGTCCTAGCCCACGGGTTCGGCACAGACCAATCAGCATGGCACTTAATCCTCCCTTACTTCACCCCCACGTATAGAGTCGTCCTCTACGACCTAGTCTGCGCCGGCAGCGTCAACCCCGACTACTTCGACTTCAACCGATACACCACCCTCGACCCCTACGTCGACGACCTCCTCAACATCATCGACTCCCTCGGCATCCAAAACTGCTCCTACGTAGGCCACTCCGTCTCGGCCA…
	BtD14a	-----------------------------------------------------------------------------------------------ATGAGTCAACACAACATCCTCGAAGCTCTAAACGTCCGGGTCGTTGGCACAGGTGACCG---GATCCTAGTCCTAGCCCACGGGTTCGGTACAGACCAATCAGCATGGCACTTAATCCTCCCTTACTTCACCCCCACGTATAGAGTCGTCCTCTACGACTTAGTCTGCGCCGGCAGCGTCAACCCCGACTACTTCGACTTCAACCGATACACCACCCTCGACCCCTACGTCGACGACCTCCTCAACATCATCGACTCCCTCGGGATCCAAAACTGCTCCTACGTAGGCCACTCAGTCTCGGCCA…
	BoD14a	-----------------------------------------------------------------------------------------------ATGAGTCAACACAACATCCTCGAAGCTCTTAACGTCCGGGTCGTGGGCACAGGCGACCG---GATCCTAGTCCTAGCCCACGGGTTCGGTACAGACCAATCAGCATGGCACTTAATCCTCCCTTACTTCACTCCCACGTATAGAGTCGTCCTCTACGACCTAGTCTGCGCCGGCAGCGTCAACCCCGACTACTTCGACTTCAACCGATACACCACCCTCGACCCTTACGTCGACGACCTCCTCAACATCATCGACTCTCTCGGCATCCAAAACTGCGCCTACGTGGGCCACTCCGTCTCGGCCA…
	BrD14a	-----------------------------------------------------------------------------------------------ATGAGTCAACACAACATCCTCGAAGCTCTTAACGTCCGGGTCGTTGGCACAGGCGACCG---GATCCTAGTCCTAGCCCACGGGTTCGGTACAGACCAATCAGCATGGCACTTAATCCTCCCTTACTTCACCCCCACGTATAGAGTCGTCCTCTACGACCTAGTATGCGCCGGCAGCGTCAACCCCGACTACTTCGACTTCAACCGTTACACCACCCTCGACCCTTACGTCGACGACCTCCTCAACATCATCGACTCTCTCGGCATCCAAAACTGCGCCTACGTGGGCCACTCGGTCTCGGCCA…
	BnD14b	-----------------------------------------------------------------------------------------------ATGAGTCAACACAACATCCTCGAAGCTCTTAACGTCCGGGTCGTGGGCACGGGCGATCG---GATCCTAGTCCTAGCCCACGGATTCGGCACGGACCAATCCGCCTGGCACCTGATCCTCCCTTACTTCACCCAGACCTACAGAGTCGTCCTCTACGACCTCGTCTGCGCCGGCAGCGTCAACCCGGACTACTTCGACTTCAACCGCTACACCACCCTCGACCCCTACGTCGACGACCTCCTCAGCATCATCGACTCCCTCGGGATCCAGACCTGCGCCTACGTAGGCCACTCCGTCTCCGCCA…
	BoD14b	-----------------------------------------------------------------------------------------------ATGAGTCAACACAACATCCTCGAAGCTCTTAACGTCCGGGTCGTGGGCACGGGCGATCG---GATCCTAGTCCTAGCCCACGGGTTCGGCACAGACCAATCCGCCTGGCATCTAATCCTCCCTTACTTCACTCAAACCTACAGAGTCGTCCTCTACGACCTCGTCTGCGCCGGCAGCGTTAACCCCGACTACTTCGACTTCAACCGCTACACGACCCTCGACCCCTACGTGGACGACCTCCTCAGCATCATCGACTCCCTCGGCATCCAAACCTGCGCCTACGTGGGCCACTCCGTCTCCGCCA…
	BrD14b	-----------------------------------------------------------------------------------------------ATGAGTCAACACAACATCCTCGAAGCTCTTAACGTCCGGGTCGTGGGCACGGGCGATCG---GATCCTTGTCCTAGCCCACGGGTTCGGCACAGACCAGTCCGCTTGGCACCTAATCCTCCCTTACTTCACCCAAACCTACAGAGTCGTCCTCTACGACCTCGTCTGCGCCGGCAGCGTCAACCCCGACTACTTCGACTTCAACCGCTACACGACCCTCGACCCCTACGTGGACGACCTCCTCAGCATCATCGACTCCCTCGGCATCCAAACCTGCGCTTACGTGGGCCACTCCGTCTCCGCCA…
	BtD14b	-----------------------------------------------------------------------------------------------ATGAGT---CACAACATACTCGAAGCTCTTAACGTACGGGTCGTGGGCACGGGCGATCG---GATCCTAGTCCTAGCCCACGGGTTCGGCACGGACCAATCCGCCTGGCACCTCATCCTCCCTTACTTCACCCAAACCTACAGAGTCGTCCTCTACGACCTAGTCTGCGCCGGCAGCGTCAACCCGGACTACTTCGACTTCAACCGCTACACCACCCTCGACCCTTACGTCGACGACCTCCTCAGCATCATCGACTCCCTCGGGATCCATACCTGCGCCTACGTTGGCCACTCCGTCTCCGCCA…
	'D14_Gossypium_raymondii_Gorai.010G025600.1'	-----------------------------------------------------------------------------------------------ATGG---CAAACACCCTTTTAGAAGCTTTGAACGTGCGAGTTGTCGGCTCCGGCGACAG---AATCCTTGTCTTGGCTCACGGTTTCGGTACGGACCAATCGGTTTGGCAACGGATTCTCCCATTTTTCACACCTAATTATCGTGTAATCCTATACGACCTCGTTTGTGCCGGCAGCGTCAACCCCGATTACTTCGATTCCACTAGGTACGACACTCTCGATGCTTTCGTCGACGATTTGCTTAATATTCTTAAAGCTCTCGGCGTTCACCGTTGCGCTTACGTCGGCCACTCCGTCTCCGCCA…
	D14a_Prunus_Persica_ppa010005m	-----------------------------------------------------------------------------------------------ATGGTCAGCACCAGCATAATCGACGCCCTCAACGTCCGCGTGGTCGGCTCCGGCGATAA---GTTCCTCGTCCTCGCCCACGGCTTCGGCACCGACCAGTCCGCCTGGCAGCGCATTCTCCCTTACCTGACGCAGTCCTACCGCGTCATCGTATACGACCTCGTTTGCGCCGGCAGCGTCAACCCGGACTACTTTGACTTCCGCCGTTACACCACCCTCGACGCCTACGTCGACGACCTCCTCGCCATTCTCGACGCCCTCTCCGTCACCCGTTGCGCCTACGTTGGCCACTCCGTCTCCGCCA…
	'D14_Brachypodium_distachyon_Bradi1g70930.3'	ATGCTTCGATCCACGCACCCGCTAGCCCCAGCAGCTCCAGCGGCGGCAGCCGGCCTCGGCGTCCGGCTCCGAGAAGAAGATGGT---CGGCGGCGCCGAGCGGGGCGAAGCTTCTGCAGATCCTGAACGTGCGCGTGGTGGGCAGCGGCGAGCG---CGTTGTGGTGCTGTCGCACGGGTTCGGGACGGACCAGTCGGCGTGGAGCCGCGTGCTGCCGTACCTGACCCGCGACCACCGCGTGGTGCTCTACGACCTCGTCTGCGCCGGCAGCGTGAACCCGGACCACTTCGACTTCCGCCGCTACAATAACCTCGACGCCTACGTGGACGACCTCCTCGCCATACTCGACGCGCTACGCATCCCGCGCTGCGCCTTCGTCGGCCACTCCGTCTCCGCCA…
	'D14_Oryza_sativa_Os03g10620.1'	ATGCTGCGATCGACGCATCCGCCAGCCCGAGCAGCAGCAGCAGCGGCGGCCGTCGGCGTCGTCGAGCTCGGAGAAGACGATGGT---GGGCGGCGCCGAGCGGGGCGAAGCTGCTGCAGATCCTGAACGTGCGGGTGGTGGGGAGCGGCGAGCG---GGTGGTGGTGCTGTCGCATGGCTTCGGGACGGACCAGTCGGCGTGGAGCCGCGTGCTGCCGTACCTCACCCGCGACCACCGCGTCGTGCTCTACGACCTCGTCTGCGCCGGCAGCGTCAACCCGGACCACTTCGACTTCCGCCGCTACGACAACCTCGACGCCTACGTCGACGACCTGCTCGCCATCCTCGACGCGCTCCGCATCCCGCGCTGCGCCTTCGTCGGCCACTCCGTCTCCGCCA…
	'D14_Sorghum_bicolor_Sobic.001G465100.1'	ATGCTTCGGTCCACGCACCCACCAGCCCCACCAGCGGCAGCGGCAGCTCCCGGCGTCGTCCAGCAGCTCCGACGCCGCGATGGTCGGGGGCGGCGCCGAGCGGCGCCAAGCTGCTGCAGATCCTCAACGTGCGGGTCGTGGGCACCGGCGACCG---CGTCGTGGTGCTGTCCCACGGGTTCGGGACGGACCAGTCGGCGTGGAGCCGCGTGCTCCCGTACCTCACCCGCGACCACCGCGTGGTGCTCTACGACCTCGTCTGCGCCGGCAGCGTCAACCCGGAGCACTTCGACTTCCGACGCTACGACACGCTCGACTCGTACGTCGACGACCTCCTCGCCATACTCGACGCGCTCCGCATCCCGCGATGCGCCTTCGTCGGACACTCCGTCTCCGCCA…
	AlKAI2_cds	-----------------------------------------------------------------------------------------------ATG------GGTGTGGTAGAGGAAGCTCACAACGTGAAGGTGATTGGTTCAGGAGATCAAGCCACGATCGTGTTAGGTCACGGGTTCGGCACGGACCAGTCAGTATGGAAACACCTGGTTCCACATCTGGTCGACGATTACCGCATCGTGCTTTACGACAACATGGGAGCCGGTACGACAAACCCTGACTATTTTGACTTCGATCGTTACTCGAATCTCGAAGGTTACTCTTTCGATTTGATTGCAATCTTAGAAGATCTCAAGATTGAGTCTTGTATCTTTGTTGGTCACTCTGTTTCTGCCA…
	AtKAI2_cds	-----------------------------------------------------------------------------------------------ATG------GGTGTGGTAGAAGAAGCTCACAACGTGAAGGTGATTGGTTCAGGAG---AAGCCACGATCGTGTTAGGTCACGGGTTCGGCACGGACCAGTCAGTATGGAAACACTTGGTTCCACATCTGGTCGACGATTACCGCGTCGTCCTCTACGACAACATGGGAGCCGGTACGACCAACCCTGACTATTTCGACTTCGATCGTTACTCAAATCTCGAAGGCTACTCTTTCGATTTGATTGCAATCTTGGAAGATCTCAAGATTGAGTCTTGTATCTTTGTTGGCCACTCTGTTTCTGCCA…
	BsKAI2_cds	-----------------------------------------------------------------------------------------------ATG------GGTGTGGTAGAGGAAGCTCACAACGTGAAGGTGATTGGTTCAGGAAATCAAGCTACGATCGTGTTAGGTCACGGGTTCGGCACGGACCAGTCTGTGTGGAAACACCTGGTACCACATCTGGTCGATGATTACCGCATCGTGCTTTACGACAACATGGGAGCTGGTACGACAAACCCGGACTATTTCGACTTCGATCGTTACTCAACTCTCGAAGGTTTCTCCTTTGATTTGATTGCAATCTTAGAAGATCTCCAAATTGAGTCTTGTATCTTTGTTGGTCACTCTGTTTCCGCCA…
	CgKAI2_cds	-----------------------------------------------------------------------------------------------ATG------GGCGTGGTCGAGGAAGCTCACAACGTGAAGGTGATTGGTTCAGGAAACCAAGCTACGATCGTGTTAGGTCACGGGTTCGGTACGGACCAGTCAGTGTGGAAACACCTGGTACCACATCTGGTCGATGATTACCGTATCGTTCTTTACGACAACATGGGAGCTGGTACGACAAACCCTGACTACTTCGACTTCGATCGTTACTCAACTCTCGAAGGCTTCTCCTTTGATTTGATTGCCATCTTAGAAGATCTCCAGATTGAGTCTTGTATCTTTGTTGGTCACTCTGTTTCCGCCA…
	CrKAI2_cds	-----------------------------------------------------------------------------------------------ATG------GGTGTGGTCGAGGAAGCTCACAACGTGAAGGTGATTGGTTCAGGAAACCAAGCTACGATCGTGTTAGGTCACGGGTTCGGTACGGACCAGTCAGTGTGGAAACACCTGGTACCACATCTGGTCGATGATTACCGCATCGTGCTTTACGACAACATGGGAGCTGGTACGACAAACCCTGACTACTTCGACTTCGATCGTTACTCAACTCTCGAAGGCTTCTCCTTTGATTTGATTGCCATCTTAGAAGATCTCCAGATTGAGTCTTGTATCTTTGTTGGTCACTCTGTTTCCGCCA…
	BnKAI2a	-----------------------------------------------------------------------------------------------ATG------GGTGTGGTGGAGGAAGCTCACAACGTGAAGGTGATTGGCACAGGAAACCAAGCAACGATCGTTTTAGGTCACGGGTTCGGGACGGACCAGTCAGTATGGAAACACCTGGTCCCACATCTGCTCGAAGATTACCGCATCGTTCTGTACGACAACATGGGAGCCGGTACGACTAACCCAGACTACTTCGACTTCGATCGTTACTCAACTCTCGAAGGTTTCTCCTTTGATTTGATCGCAATCCTGGAAGATCTTCAAATCGAGTCTTGTATCTTTGTTGGTCACTCTGTCTCCGCCA…
	BoKAI2_C3_CDS	-----------------------------------------------------------------------------------------------ATG------GGTGTAGTCGAGGAAGCTCACAACGTGAAGGTGATTGGCACAGGAAACCAAGCAACAATCGTCTTAGGTCACGGATTCGGCACGGACCAGTCAGTATGGAAACACCTGGTCCCACATCTGCTCGAAGATTACCGCATCGTTCTCTACGACAACATGGGAGCCGGTACAACTAACCCTGACTACTTTGACTTCGATCGTTACTCAACTCTCGAAGGATACTCCTTTGATTTGATCGCAATCTTGGAAGATCTTCAAATTGAGTCTTGTATCTTTGTTGGTCACTCTGTTTCCGCCA…
	BrKAI2a_cds	-----------------------------------------------------------------------------------------------ATG------GGTGTAGTCGAGGAAGCTCACAACGTGAAGGTGATTGGCACAGGAACTCAAGCAACGATCGTATTAGGTCACGGGTTCGGCACGGACCAGTCAGTATGGAAACACCTGGTCCCACATCTGCTCGAAGATTACCGCATCGTTCTCTACGACAACATGGGAGCCGGTACGACTAACCCAGACTACTTTGACTTCGATCGTTACTCAACTCTCCAAGGTTACTCCTTTGATTTGATCGCAATCTTGGAAGATCTTCACATTGAGTCTTGTATCTTTGTTGGTCACTCTGTTTCTGCCA…
	BtKAI2_1_cds	-----------------------------------------------------------------------------------------------ATGG---GAGGTGTGGTAGAGGAAGCTCACAACGTGAAAGTGATCGGCACAGGAACTCAAGCAACGATCGTATTAGGTCACGGGTTCGGCACGGATCAGTCAGTATGGAAACACCTGGTCCCACATCTGCTCGAAGATTACCGCATCGTTCTCTACGACAACATGGGAGCCGGTACGACTAACCCTGACTACTTCGACTTCGATCGTTACTCAACTCTCGAAGGTTTCTCCTTTGATTTGATCGCAATCTTGGAAGATCTTCAAATTGATTCTTGTATCTTTGTTGGTCACTCTGTCTCCGCCA…
	EsKAI2_cds	-----------------------------------------------------------------------------------------------ATG------GGTGTAGTAGAGGAAGCTCACAACGTGAAGGTGATTGGCTCAGGAAATCAAGCTACGATCGTATTGGGTCACGGATTCGGCACGGACCAGTCAGTGTGGAAACACCTGGTCCCACATCTCGTCGATGATTACCGCATCGTGCTCTACGACAACATGGGAGCCGGTACGACCAACCCTGACTATTTCGACTTCGATCGTTACTCAACTCTCGAAGGTTTCTCTTTCGATTTGATTGCAATCTTGGAAGATCTTCAAATCGAGTCTTGTATCTTTGTTGGTCACTCTGTTTCCGCCA…
	BnKAI2b__reversed_	-----------------------------------------------------------------------------------------------ATG------GGTGTAGTAGAGGAAGCTCACAACGTGAAGGTGATTGGCTCAGGAAATCAAGGGACAATCGTATTAGGTCACGGATTCGGTACGGACCAGTCAGTATGGAAACACCTGGTCCCTCATCTGGTCGACGATTACCGCCTCGTGCTCTATGACAACATGGGAGCCGGTACGACCAACCCGGAATATTTCGACTTCGATCGTTACTCGACTCTCGAAGGTTTCTCTTTTGATTTGATTGCAATATTAGAAGATCTTCAAGTTGAGTCTTGTATCTTTGTTGGCCACTCTGTTTCCGCCA…
	BoKAI2_C7_CDS	-----------------------------------------------------------------------------------------------ATG------GGTGTAGTAGAGGAAGCTCACAACGTGAAGGTGATTGGCTCAGGAAATCAAGGGACGATCGTATTAGGTCACGGGTTCGGTACGGACCAGTCAGTATGGAAACACCTGGTCCCTCATCTGGTCGAGGATTACCGCCTCGTGCTCTACGACAACATGGGAGCCGGTACGACCAATCCGGAATATTTCGACTTCGATCGTTACTCGACTCTCGAAGGTTTCTCTTTTGATTTGATTGCAATTTTAGAAGATCTCCAAATCGAGTCTTGTATCTTTGTTGGTCACTCTCTATCCGGCA…
	BrKAI2b_cds	-----------------------------------------------------------------------------------------------ATGG---GGGGTGTAGTAGAGGAAGCTCACAACGTGAAGGTGATTGGCTCAGGAAATCAAGGGACGATAGTATTAGGTCACGGGTTCGGTACGGACCAGTCAGTATGGAAACACCTGGTTCCACATCTGGTCGAGGATTACCGCCTCGTGCTCTACGACAACATGGGAGCCGGCACGACCAACCCGGAATATTTCGACTTCGATCGTTACTCAACTCTTGAAGGTTTCTCTTTTGATTTGATTGCAATCTTAGAAGATTTTCAAGTTGAGTCTTGTATCTTTGTTGGCCACTCTGTTTCTGCCA…
	BoKAI2_C4_CDS	-----------------------------------------------------------------------------------------------ATG------GGTGTAATAGAGGAAGCTCACAACGTGAAGGTGCTTGGCTCAGGAAATAAAGGGACGATCGTATTAGGTCACGGGTTCGGTACGGACCAGTCAGTATGGAAACACCTGGTTCCACATCTTGTCGACGATTACCGCATCGTGCTCTACGACAACATGGGAGCCGGTACGACCAATCCGGAATATTTCGACTTTGATCGTTACTCAACTCTCGAAGGTTTCGCCTTTGATTTGATTGCAATCTTAGAAGATCTTCAAATCGAGTCTTGTATCTTTGTCGGTCACTCTCTTTCCGCCA…
	BrKAI2c_cds	-----------------------------------------------------------------------------------------------ATG------GGTGTAATAGAGGAAGCTCACAACGTGAAGGTGATTGGCTCAGGAAATAAAGGGACGGTCGTATTAGGTCACGGGTTCGGTACGGACCAGTCAGTATGGAAACACCTGGTTCCACATCTGGTCGACGATTACCGCATCGTGCTCTACGACAACATGGGAGCCGGTACGACCAATCCGGAATATTTCGACTTTGATCGTTACTCAACTCTCGAAGGTTTCGCCTTTGATTTGCTTGCAATCTTAGAAGACCTTCAAATCGAGTCTTGTATCTTTGTCGGTCACTCTCTTTCCGCCA…
	BtKAI2_3_cds	-----------------------------------------------------------------------------------------------ATGG---GAGGTGTGGTAGAGGAAGCTCACAACGTGAAGGTGATTGGCTCAGGAAATAAAGGGACGATCGTATTAGGTCACGGGTTCGGTACGGACCAGTCAGTATGGAGACACCTGGTTCCACATCTGGTCGACGATTACCGCATCGTGCTATACGACAACATGGGAGCCGGTACGACCAATCCGGAATATTTCGACTTTGATCGTTACTCAACTCTCGAAGGTTTCGCCTTTGATTTGATTGCAATCTTAGAAGATCTTCAAATCGAGTCTTGTATCTTTGTTGGTCACTCTCGTTCCGCCA…
	BtKAI2_2_cds	-----------------------------------------------------------------------------------------------ATGG---GAGGTGTGGTAGAGGAAGCTCACAACGTGAAGGTGATTGGCTCAGGAAATCAAGGGACGATCGTATTAGGTCACGGGTTCGGCACGGACCAATCAGTGTGGAAACACTTGGTTCCACATCTGGTCGATGATTACCGCATCGTGCTCTACGACAACATGGGAGCCGGTACAACCAATCCGGAATATTTCGACTTCGAACGTTACTCAACCCTCGAAGGTTTCTCCTTTGATTTAATTGCAATCTTAGAAGATCTTCAAATCGAGTCTTGTATCTTTGTTGGTCACTCTCTCTCCGCCA…
	'KAI2_Gossypium_raymondii_Gorai.003G028500.1'	-----------------------------------------------------------------------------------------------ATG------GGGGTCGTCGAAGAAGCTCACAACCTGAAGGTACTGGGTTCAGGCGATCG---AGTCATCGTTTTGGCTCATGGGTTCGGTACGGACCAATCGGTTTGGAAGCACTTGGTTCCTCACCTAGTAGACGATTTCCGTGTCGTATTGTACGATAACATGGGTGCCGGAACCACCAACCCCGAATACTTCGATTTCAATCGTTACGCTACTCTCGAAGGTTATGCTTATGATTTGCTTGCGATCCTTGAAGAAATCCACGTCGATTCATGTATTTTCGTCGGCCACTCCGTTTCCGCCA…
	KAI2_Prunus_Persica_ppa009957m	-----------------------------------------------------------------------------------------------ATG------GGAATTGTAGAAGAAGCTCACAACTTGCGGGTCCTGGGCTCAGGCCAGCA---GGTCATAGTCCTAGCCCACGGCTTCGGCACCGACCAGTCGGTCTGGAAGCACCTCGTCCCCCACCTCGTCGACGACTACAGAGTCGTCATGTACGACAACATGGGCGCCGGAACGACAAACCCCGAATACTTCGACTTCGAGCGCTACGCCACCCTCGAGGGCTACGCCTACGACCTCCTCGCCATTCTGGAGGAGCTTCGGATCGGGTCTTGCATCTTCGTTGGCCACTCCGTCTCCGGCA…
	'KAI2_Brachypodium_distachyon_Bradi1g15880.1'	-----------------------------------------------------------------------------------------------ATG------GGGATCGTGGAGGAGGCGCACAACCTGCGGGTGGTCGGGGAGGGGAAGCGCGGGGTGATCGTCCTCGCGCACGGCTTCGGCACGGACCAGTCCGTGTGGAAGCACCTGGTGCCGCACCTCGTCGCCGACTACCGCGTCGTCCTCTTCGACACCATGGGCGCCGGCCCGACCAACCCGGACTACTTCGACTTCGCCCGCTACGCCACCCTCGAGGGCTACGCGCTCGACCTCCTCGCCATCCTCCAGGAGCTCGGGGTCGCCTCCTGCATCTACGTCGGACACTCCGTCTCCGCCG…
	OsKAI2_CDS	-----------------------------------------------------------------------------------------------ATG------GGGATCGTGGAGGAGGCGCACAACCTGCGGGTGGTGGGGGAGGGGAAGCGCGGGGTGATCGTGCTGGCGCACGGGTTCGGGACGGACCAGTCGGTGTGGAAGCACCTGGTGCCGCACCTGGTGGCCGACTACCGCGTGGTGCTCTTCGACACCATGGGGGCGGGGCCGACCAACCCGGACTACTTCGACTTCTCCCGCTACGCCACCCTCGAGGGCTACGCGCTCGACCTCCTCGCCATCCTCCAGGAGCTCCGCGTCGCCTCCTGCATCTACGTCGGCCACTCCGTCTCCGCCG…
	'KAI2_Sorghum_bicolor_Sobic.001G330000.1'	-----------------------------------------------------------------------------------------------ATG------GGGATCGTGGAGGAGGCGCACAACCTGCGCGTGGTGGGCGAGGGCAAGCGCGGGGTCATCGTGCTGGCGCACGGCTTCGGCACCGACCAGTCCGTCTGGAAGCACCTGGTCCCGCACCTCGTCGCCGACTACCGCGTCGTGCTCTTCGACACCATGGGCGCCGGGCCCACCAACCCGGACTACTTCGACTTCGCCCGCTACGCCACGCTCGAGGGCTACGCGCTCGACCTCCTCGCCATCCTCCAGGAGCTCGGCGTCCAGTCCTGCATCTACGTCGGCCACTCCGTCTCCGCCG…
	SmKAI2a	-----------------------------------------------------------------------------------------------ATG------TCGCTGATC---GAGGCGCACAACCTGAGGATCGTCGGGAATGGCCAGCG---GATCGTCATCCTGAGCCATGGCTTTGGCACGGATCAATCGGTGTGGAAGCACCTCGTCCCCCACCTCGTCGATGAGTATCGCATGGTCCTCTTTGACATCATGGGCGCCGGCACCACCAACGCCGAGTTCTTCAGCTTCGAGCGCTATGCCACTCTCGCCGGCTATGCGCAGGATCTCCTCTCCATCATCGACGAGCTGGAGATCGACTCGTGCATCTACGTCGGCCACTCGGTCTCGGGCA…
;
end;
