# Supplementary material for: Divergent receptor proteins confer responses to different karrikins in two ephemeral weeds
Source: Nat Commun. 2020 Mar 9;11:1264. doi: 10.1038/s41467-020-14991-w (PMC7062792; doi:10.1038/s41467-020-14991-w)
Supplement: Supplementary file 6 — Source Data [file 41467_2020_14991_MOESM6_ESM.zip › SFig2_alignment.fasta]

>AlD14 477656
-----------------------------------------------------------------------------------------------ATGAGTCAACACAACATCTTAGAAGCTCTAAATGTCCGGGTCGTGGGTACGGGTGATCG---GATCCTGTTTCTAGCCCATGGATTCGGTACTGACCAATCAGCTTGGCACTTAATCCTTCCTTACTTCACCCAAAACTACAGAGTCGTCCTCTATGACCTAGTTTGCGCCGGCAGTGTCAATCCCGATTACTTCGATTTCAATCGTTACACAACTCTCGATCCTTACGTCGATGATCTTCTCAACATCGTTGATTCACTCGGAATCCAAAACTGTGCTTACGTTGGTCACTCTGTTTCCGCTATGATCGGAATCATAGCTTCGATTCGTCGGCCGGAGCTTTTCTCGAAGCTTATCTTGATCGGATTTTCACCTAGGTTTCTCAACGACGAGGATTATCACGGAGGATTCGAAGAAGGTGAAATCGAGAAGGTTTTCTCAGCTATGGAAGCTAATTACGAAGCTTGGGTTCATGGATTTGCTCCGCTTGCTGTTGGAGCTGATGTT---CCGGCGGCTGTTAGAGAATTTAGCCGGACTTTGTTTAATATGCGTCCGGATATTTCTCTGTTTGTTTCGAGGACGGTGTTCAACAGCGATCTGAGAGGTGTGCTTGGGTTCGTTAGAGTTCCGACGTGTGTAATTCAGACGGCGAAGGATGTTTCGGTGCCGGCTTCGGTGGCGGAGTATCTTAGGTCTCATCTTGGTGGAGATACGACTGTGGAGACGCTTAAAACTGAAGGACATTTGCCGCATCTTAGTGCTCCGGCGCAGCTTGCTCAGTTTCTCCGGCGAGCTCTT---------------CCTCGG---------------TGA
>AtD14
-----------------------------------------------------------------------------------------------ATGAGTCAACACAACATCTTAGAAGCTCTAAATGTCCGGGTCGTGGGTACGGGTGATCG---GATCCTGTTTTTGGCCCATGGATTCGGTACTGACCAATCAGCTTGGCACTTGATCCTTCCTTACTTCACTCAAAACTACAGAGTCGTCCTCTATGACCTAGTTTGCGCCGGCAGTGTCAACCCCGATTACTTCGATTTCAATCGTTACACAACTCTCGATCCTTACGTCGATGATCTTCTCAACATCGTTGATTCACTCGGAATCCAAAACTGTGCTTACGTTGGTCACTCTGTTTCCGCTATGATCGGAATCATCGCTTCGATTCGTCGGCCGGAGCTTTTCTCCAAGCTTATCTTGATCGGATTTTCGCCTAGGTTTCTCAACGACGAGGATTATCATGGAGGATTCGAAGAAGGTGAGATTGAGAAAGTTTTCTCAGCTATGGAAGCTAATTACGAAGCTTGGGTTCATGGATTTGCTCCGCTTGCTGTTGGAGCTGATGTT---CCGGCGGCGGTTAGAGAATTTAGCCGGACTTTGTTTAATATGCGTCCGGATATATCTCTGTTTGTTTCGAGGACGGTTTTCAACAGCGATCTGAGAGGTGTGCTTGGGTTAGTTAGAGTTCCGACGTGTGTGATTCAGACGGCGAAGGATGTTTCTGTGCCGGCTTCGGTGGCGGAGTATCTTAGGTCTCATCTCGGTGGAGATACTACTGTGGAGACTCTTAAAACTGAAGGACATTTGCCGCAGCTTAGTGCTCCGGCGCAGCTTGCTCAGTTTCTCCGGCGAGCTCTT---------------CCTCGG---------------TGA
>BsD14 Bostr.2570s0310
-----------------------------------------------------------------------------------------------ATGAGTCAACACAACATCTTAGAAGCTCTAAATGTGCGGGTCGTGGGTACGGGTGATCG---GATCCTGTTTTTAGCCCATGGATTCGGTACAGACCAATCAGCTTGGCACCTAATCCTTCCTTACTTCACCCAAACTTACAGAGTCGTCCTCTATGACCTAGTTTGCGCCGGCAGTGTCAATCCCGATTACTTCAATTTCGATCGTTACACAACTCTCGATCCTTACGTCGATGATCTCCTCAACATCGTCGATTCCCTCGGAATCCAAAACTGTGCTTACGTAGGTCACTCCGTCTCCGCTATGATCGGAATCATCGCCTCGATTCGTCGACCGGAGCTTTTCTCGAAGCTAATCCTAATAGGATTTTCGCCTAGGTTTCTCAACGATGAGGATTATCACGGCGGATTCGAACAAGGTGAAATTGAGAAGGTTTTCTCAGCTATGGAAGCTAATTACGAAGCTTGGGTTCATGGATTTGCTCCGCTTGCTGTTGGAGCTGATGTT---CCGGCGGCGGTTAGAGAATTTAGCCGGACTTTGTTCAATATGCGTCCTGATATATCTCTTTTCGTCTCGAGGACGGTTTTCAACAGCGATCTGAGAGGTGTGCTTGGGTTAGTGAGAGTTCCGGCGTGTGTGATTCAGACGGCCAAGGATGTATCTGTGCCTGCTTCCGTGGCGGAATATCTTAGGGCTCATCTTGGTGGAGATACTACTGTGGAGACGCTTAAAACTGAAGGACATTTGCCGCATCTTAGTGCTCCGGCGCAGCTTGCTCAGTTTCTCCGGCGAGCTCTT---------------CCCCGG---------------TGA
>CgD14 Cagra.15970s0001
-----------------------------------------------------------------------------------------------ATGAGTCAACACAACATCTTAGAAGCTCTAAACGTACGGGTGGTGGGTACGGGTGATCG---GATCCTGTTTTTGGCCCATGGATTCGGCACGGACCAATCAGCTTGGCACCTGATCCTTCCTTACTTCACCCAAACCTACAGAGTGGTCCTCTACGACCTCGTTTGCGCCGGCAGCGTCAACCCCGACTACTTCGATTTCAATCGCTACACCACTCTCGATCCTTACGTCGACGACCTCCTCAACATCGTCGATTCCCTCGGTATCCACACCTGCGCCTACGTCGGCCACTCCGTCTCCGCTATGATCGGAATCATCGCCTCCATTCGTCGCCCTGAGCTTTTCTCCAAGCTGATCCTCATCGGATTCTCTCCTAGGTTCCTCAACGACGAGGATTACCACGGCGGATTCGAGGAAGGCGAGATCGAGAAGGTTTTCTCGGCTATGGAAGCTAATTACGAAGCTTGGGTTCACGGATTCGCTCCGCTCGCCGTCGGAGCGGATGTA---CCGGCGGCGGTTAGGGAATTCAGCAGGACTCTGTTCAATATGCGTCCGGATATATCTCTGTTCGTGTCGAGGACGGTGTTCAACAGCGATCTGAGAGGTGTGCTAGGGTTGGTTAGAGTTCCGACGTGCGTGATTCAGACGGCCAAGGACGTGTCTGTGCCGGCATCGGTGGCGGAGTATCTGAGGGCTCATCTAGGTGGGGATACGACTGTAGAGCAGCTTAAAACGGAAGGACATTTGCCGCATCTCAGTGCTCCGGCTCAGCTTGCTCACTTTCTCCGGCGAGCTCTT---------------CCTCGG---------------TGA
>CrD14 Carubv10014401m
-----------------------------------------------------------------------------------------------ATGAGTCAACACAACATCTTAGAAGCTCTAAACGTGCGGGTGGTGGGTACGGGTGATCG---GATCCTGTTTTTGGCCCATGGATTCGGCACGGACCAATCAGCTTGGCACCTGATCCTTCCTTACTTCACCCAAACCTACAGAGTGGTCCTCTACGACCTCGTTTGCGCCGGCAGTGTCAACCCCGACTACTTCGATTTCAATCGCTACACCACTCTCGATCCTTACGTCGACGACCTCCTCAACATCGTCGATTCCCTCGGTATCCACACCTGCGCCTACGTCGGCCACTCCGTCTCCGCTATGATCGGAATCATCGCCTCCATTCGTCGCCCTGAGCTTTTCTCCAAGCTGATCCTCATCGGATTCTCTCCTAGGTTCCTCAACGACGAGGATTACCACGGCGGGTTCGAAGAAGGCGAGATCGAGAAGGTTTTCTCGGCTATGGAAGCTAATTACGAAGCTTGGGTTCACGGATTCGCTCCGCTCGCCGTCGGAGCGGATGTA---CCGGCGGCGGTTAGGGAATTCAGCAGGACTCTGTTCAATATGCGTCCGGATATATCTCTGTTCGTGTCGAGGACGGTGTTCAACAGCGATCTGAGAGGTGTGCTAGGGTTGGTTAGAGTTCCGACGTGCGTGATTCAGACGGCCAAGGACGTGTCTGTGCCGGCATCGGTGGCGGAGTATCTGAGGGCTCATCTTGGTGGGGATACGACTGTAGAGCAGCTTAAAACGGAAGGGCATTTGCCGCATCTCAGTGCTCCGGCTCAGCTTGCTCACTTTCTCCGGCGAGCCCTT---------------CCTCGG---------------TGA
>EsD14 Thhalv10021292m
ATG--------------------------------------------------------------------------------------------ATGAGTCAACACAACATCCTGGAAGCTCTTAACGTCCGGGTCGTGGGTACGGGTGATCG---GATCCTGGTTCTAGCCCATGGATTCGGTACGGACCAATCGGCTTGGCACCTAATCCTCCCTTACTTCACTCCGACTTACAGAGTCGTCCTCTACGACCTAGTTTGCGCCGGCAGCGTCAATCCCGACTACTTCGATTTCAATCGGTACACGACGCTCGACGCCTACGTCGATGATCTCCTCAACATCATCGATTCACTCGGAATCCAAAATTGCGCCTACGTAGGTCACTCCGTCTCGGCTATGATCGGAATCATCGCTTCGATCCGGCGACCGGAGCTTTTCTCTAAGCTTATCCTAATCGGAGCTTCCCCTAGGTTTCTCAACGACGAGGATTACCACGGCGGATTCGAGGAAGGAGAAATTGAGAAGGTTTTCTCAGCTATGGAGGCTAATTACGAGGCTTGGGTTCAAGGATTCGCGCCGTTAGCCGTCGGAGCTGATGTT---CCGGCGGCGGTTAGAGAATTTAGCCGGACTTTGTTCAATATGCGTCCGGATATCTCTCTGTTCGTATCCAGGACGGTTTTCAACAGCGATCTGAGAGGCGTGCTTGGGTTAGTGAGAGTGCCTTCGTGTGTGATTCAGACGGCGAAGGATGTCTCGGTTCCGGCTTCGGTGGCGGAGTATCTCCGTGCTCATCTCGGAGGAGATACCAAAGTGGAGACGCTCAAAACTGAAGGACATTTGCCGCATCTTAGTGCTCCGGCGCAGCTCGCTCAGTTTCTCCGGCGAGCACTT---------------CCTCGG---------------TGA
>BnD14a_(reversed) Brassica nigra cultivar inbred line YZ12151 chromosome B1, LFLV01002090
-----------------------------------------------------------------------------------------------ATGAGCCAACACAACATCCTCGAAGCTCTAAACGTCCGGGTCGTTGGCACAGGCGACCG---GATCCTGGTCCTAGCCCACGGGTTCGGCACAGACCAATCAGCATGGCACTTAATCCTCCCTTACTTCACCCCCACGTATAGAGTCGTCCTCTACGACCTAGTCTGCGCCGGCAGCGTCAACCCCGACTACTTCGACTTCAACCGATACACCACCCTCGACCCCTACGTCGACGACCTCCTCAACATCATCGACTCCCTCGGCATCCAAAACTGCTCCTACGTAGGCCACTCCGTCTCGGCCATGATCGGGATCATCGCTTCCATCCGCCGGCCGGAGCTTTTCTCGAAGCTTATCCTCATCGGAGCTTCTCCTAGGTTCCTCAACGACAATGATTACCACGGAGGGTTCGAGGAAGGAGAGATAGAGAAGGTGTTCTCGGCTATGGAAGCTAACTACGAGGCTTGGGTTCAGGGGTTCGCGCCGTTGGCTGTTGGTGCTGATGTT---CCTGCGGCGGTTAGAGAGTTTAGCCGGACGTTGTTTAACATGCGTCCGGACATATCTCTGTTTGTGTCGAGGACGGTGTTTAATAGTGATCTTAGAGGCGTGCTTGGGTTGGTGAAGGTTCCTTGTTGTGTGATTCAGACGGCGAAGGATGTTTCGGTTCCTGCTTCGGTGGCGGAGTATCTACGTGAGAATCTTGGTGGCGATACGAAGGTGGAGACGCTTAAGACTGAAGGGCATTTGCCGCATCTTAGTGCTCCGGCGCAGCTGGCTCAGTTTCTCAGGCGTGCACTT---------------CCTCGG---------------TGA
>BtD14a an expression clone created from pDONR207 - Bt D14 coding 2 with attB sites Entry clone and pD14pro-GW
-----------------------------------------------------------------------------------------------ATGAGTCAACACAACATCCTCGAAGCTCTAAACGTCCGGGTCGTTGGCACAGGTGACCG---GATCCTAGTCCTAGCCCACGGGTTCGGTACAGACCAATCAGCATGGCACTTAATCCTCCCTTACTTCACCCCCACGTATAGAGTCGTCCTCTACGACTTAGTCTGCGCCGGCAGCGTCAACCCCGACTACTTCGACTTCAACCGATACACCACCCTCGACCCCTACGTCGACGACCTCCTCAACATCATCGACTCCCTCGGGATCCAAAACTGCTCCTACGTAGGCCACTCAGTCTCGGCCATGATCGGTATCATCGCTTCCATCCGCCGCCCCGAGCTTTTCTCGAAGCTCATACTCATCGGAGCTTCTCCTAGGTTCCTCAACGACGAGGATTACCACGGCGGGTTCGAGGAAGGGGAGATAGAGAAGGTGTTCTCGGCTATGGAGGCTAACTACGAGGCTTGGGTTCAGGGGTTCGCGCCTTTGGCTGTTGGTGCTGATGTT---CCCGCGGCGGTTAGAGAGTTTAGCCGGACGTTGTTTAACATGCGTCCGGACATATCTCTGTTTGTGTCGAGGACGGTGTTCAACAGTGATCTTAGAGGCGTGCTTGGGTTGGTGAAGGTTCCTTGTTGTGTGATTCAGACGGCGAAGGATGTTTCGGTGCCTGCTTCGGTGGCGGAGTATCTACGTGAGAATCTTGGTGGTGATACGAAGGTGGAGACGCTTAAGACTGAAGGGCATTTGCCGCATCTTAGTGCTCCGGCGCAGCTTGCTCAGTTTCTTCGGCGGGCACTT---------------CCTCGG---------------TGA
>BoD14a PREDICTED: Brassica oleracea var. oleracea probable strigolactone esterase D14 homolog (LOC106343216), mRNA
-----------------------------------------------------------------------------------------------ATGAGTCAACACAACATCCTCGAAGCTCTTAACGTCCGGGTCGTGGGCACAGGCGACCG---GATCCTAGTCCTAGCCCACGGGTTCGGTACAGACCAATCAGCATGGCACTTAATCCTCCCTTACTTCACTCCCACGTATAGAGTCGTCCTCTACGACCTAGTCTGCGCCGGCAGCGTCAACCCCGACTACTTCGACTTCAACCGATACACCACCCTCGACCCTTACGTCGACGACCTCCTCAACATCATCGACTCTCTCGGCATCCAAAACTGCGCCTACGTGGGCCACTCCGTCTCGGCCATGATCGGTATCATCGCTTCCATCCGCCGCCCTGAGCTTTTCTCGAAGCTCATCCTCATAGGAGCTTCTCCTAGGTTTCTCAACGACGATGACTACCACGGAGGGTTCGAGGAAGGGGAGATAGAGAAGGTGTTCTCGGCTATGGAGGCTAACTACGAGGCTTGGGTTCAGGGGTTCGCGCCTTTGGCTGTTGGAGCTGATGTT---CCCGCGGCGGTTAGAGAGTTTAGCCGGACGTTGTTTAACATGCGTCCGGACATATCTCTGTTCGTGTCGAGGACGGTGTTTAATAGTGATCTTAGAGGTGTGCTTGGGTTGGTGAAGGTCCCTTGTTGTGTGATTCAGACGGCTAAGGATGTTTCGGTTCCTGCTTCGGTGGCGGAGTATCTAAGGGATAATCTTGGTGGTGATACGAAGGTGGAGACGCTTAAGACTGAAGGGCATTTGCCGCATCTTAGTGCTCCGGCGCAGCTGGCTCAGTTTCTCCGGCGTGCACTT---------------CCTCGG---------------TGA
>BrD14a Brara.A03790
-----------------------------------------------------------------------------------------------ATGAGTCAACACAACATCCTCGAAGCTCTTAACGTCCGGGTCGTTGGCACAGGCGACCG---GATCCTAGTCCTAGCCCACGGGTTCGGTACAGACCAATCAGCATGGCACTTAATCCTCCCTTACTTCACCCCCACGTATAGAGTCGTCCTCTACGACCTAGTATGCGCCGGCAGCGTCAACCCCGACTACTTCGACTTCAACCGTTACACCACCCTCGACCCTTACGTCGACGACCTCCTCAACATCATCGACTCTCTCGGCATCCAAAACTGCGCCTACGTGGGCCACTCGGTCTCGGCCATGATCGGTATCATCGCTTCCATCCGCCGCCCTGAGCTTTTCTCGAAGCTCATCCTCATAGGAGCTTCTCCTAGGTTTCTCAACGACGATGACTACCACGGAGGGTTCGAGGAAGGGGAGATAGAGAAGGTGTTCTCGGCTATGGAGGCTAACTACGAGGCTTGGGTTCAGGGGTTCGCGCCTTTGGCTGTTGGAGCTGATGTT---CCCGCGGCGGTTAGAGAGTTTAGCCGGACGTTGTTTAACATGCGTCCGGACATATCTCTGTTCGTGTCGAGGACGGTGTTTAATAGTGATCTTAGAGGTGTGCTTGGGTTGGTGAAGGTGCCTTGTTGTGTGATTCAGACGGCTAAGGATGTTTCGGTTCCTGCTTCGGTGGCGGAGTATCTAAAGGATAATCTTGGTGGTGATACGAAGGTGGAGACGCTTAAGACTGAAGGGCATTTGCCTCATCTTAGTGCTCCGGCGCAGCTGGCTCAGTTTCTCCGGCGTGCACTT---------------CCTCGG---------------TGA
>BnD14b Brassica nigra cultivar inbred line YZ12151 chromosome B5, LFLV01000699
-----------------------------------------------------------------------------------------------ATGAGTCAACACAACATCCTCGAAGCTCTTAACGTCCGGGTCGTGGGCACGGGCGATCG---GATCCTAGTCCTAGCCCACGGATTCGGCACGGACCAATCCGCCTGGCACCTGATCCTCCCTTACTTCACCCAGACCTACAGAGTCGTCCTCTACGACCTCGTCTGCGCCGGCAGCGTCAACCCGGACTACTTCGACTTCAACCGCTACACCACCCTCGACCCCTACGTCGACGACCTCCTCAGCATCATCGACTCCCTCGGGATCCAGACCTGCGCCTACGTAGGCCACTCCGTCTCCGCCATGATCGGGATCATCGCCTCGATCCGCCGCCCGGAGCTTTTCACGAAGCTCATCCTCATCGGAGCCTCCCCGAGGTTCCTCAACGACGAGGATTACCACGGGGGGTTCGAGGAAGGGGAGATCGAGAAAGTGTTCTCGGCCATGGAGGCGAACTACGAGGCCTGGGTTCAGGGATACGCTCCCTTAGCCGTCGGGGCGGATGTC---CCCGAGGCGGTTAGAGAGTTTAGCCGGACGCTTTTTAATATGCGTCCGGATATCTCTCTCTTCGTGTCGAGGACGGTGTTTAATAGTGATCTGAGAGGTGTTCTCGGGCTGGTGAGAGTGCCGTCTTGCGTGATCCAGACGGCGAAGGATGTCTCGGTTCCGGCATCGGTGGCGGAGTATCTCCGAGCTCATCTCGGCGGGGATACGACGGTGGAGACGTTGAAAACGGAAGGACATTTGCCGCATCTCAGTGCTCCGGCGCAGCTCGCTCAGTTTCTCCGGCGTGCGCTT---------------CCTCGG---------------TGA
>BoD14b PREDICTED: Brassica oleracea var. oleracea probable strigolactone esterase D14 homolog (LOC106343689), mRNA
-----------------------------------------------------------------------------------------------ATGAGTCAACACAACATCCTCGAAGCTCTTAACGTCCGGGTCGTGGGCACGGGCGATCG---GATCCTAGTCCTAGCCCACGGGTTCGGCACAGACCAATCCGCCTGGCATCTAATCCTCCCTTACTTCACTCAAACCTACAGAGTCGTCCTCTACGACCTCGTCTGCGCCGGCAGCGTTAACCCCGACTACTTCGACTTCAACCGCTACACGACCCTCGACCCCTACGTGGACGACCTCCTCAGCATCATCGACTCCCTCGGCATCCAAACCTGCGCCTACGTGGGCCACTCCGTCTCCGCCATGATCGGAATCATCGCCTCCATCCGCCGCCCGGAGCTTTTCACGAAACTCATCCTCATCGGAGCCTCGCCGAGGTTCCTCAACGACGAGGACTACCACGGCGGGTTCGAGGAAGGGGAGATCGAGAAGGTTTTCTCGGCCATGGAGGCTAACTACGAGGCCTGGGTTCAGGGATACGCGCCGTTGGCGGTTGGAGCCGATGTG---CCCGAGGCGGTTAGAGAGTTTAGCCGGACGCTGTTCAACATGCGTCCGGATATCTCTCTGTTCGTCTCCAGGACGGTGTTCAATAGTGATCTCAGAGGCGTTCTTGGGTTAGTGAGAGTGCCTTCTTGTGTGATTCAGACGGCAAAGGATGTTTCTGTTCCGGCTTCGGTGGCGGAGTATCTCCGTGCTCATCTCGGTGGGCATACGACGGTGGAGACGCTGAAGACTGAAGGTCATTTGCCGCATCTTAGTGCTCCGGCGCAGTTAGCTCAGTTTCTCCGGCGTGCACTT---------------CCTCGG---------------TGA
>BrD14b Brara.E03476
-----------------------------------------------------------------------------------------------ATGAGTCAACACAACATCCTCGAAGCTCTTAACGTCCGGGTCGTGGGCACGGGCGATCG---GATCCTTGTCCTAGCCCACGGGTTCGGCACAGACCAGTCCGCTTGGCACCTAATCCTCCCTTACTTCACCCAAACCTACAGAGTCGTCCTCTACGACCTCGTCTGCGCCGGCAGCGTCAACCCCGACTACTTCGACTTCAACCGCTACACGACCCTCGACCCCTACGTGGACGACCTCCTCAGCATCATCGACTCCCTCGGCATCCAAACCTGCGCTTACGTGGGCCACTCCGTCTCCGCCATGATCGGAATCATCGCCTCCATCCGCCGCCCGGAGCTTTTCACGAAGCTCATCCTCATCGGAGCCTCGCCGAGGTTCCTCAACGACGAGGACTACCACGGCGGGTTCGAGGAAGGGGAGATCGAGAAGGTGTTCTCGGCCATGGAGGCTAACTACGAGGCTTGGGTTCAGGGATACGCGCCGTTGGCGGTTGGAGCCGATGTC---CCCGAGGCGGTTAGAGAGTTTAGCCGGACGCTGTTCAACATGCGTCCGGATATCTCTCTGTTCGTCTCGAGGACGGTGTTCAATAGTGATCTCAGAGGGGTTCTTGGGTTAGTGAGAGTGCCTTCTTGTGTGATTCAGACGGCGAAGGATGTTTCTGTTCCGGCTTCGGTGGCGGAGTATCTCCGTGCTCATCTCGGTGGGGATACGACGGTGGAGACACTGAAGACTGAAGGTCATTTGCCGCATCTCAGTGCGCCGGCGCAGCTAGCTCAGTTTCTCCGGCGTGCACTT---------------CCTCGG---------------TGA
>BtD14b CL7382.Contig2_All    size  1170    gap  0  0%
-----------------------------------------------------------------------------------------------ATGAGT---CACAACATACTCGAAGCTCTTAACGTACGGGTCGTGGGCACGGGCGATCG---GATCCTAGTCCTAGCCCACGGGTTCGGCACGGACCAATCCGCCTGGCACCTCATCCTCCCTTACTTCACCCAAACCTACAGAGTCGTCCTCTACGACCTAGTCTGCGCCGGCAGCGTCAACCCGGACTACTTCGACTTCAACCGCTACACCACCCTCGACCCTTACGTCGACGACCTCCTCAGCATCATCGACTCCCTCGGGATCCATACCTGCGCCTACGTTGGCCACTCCGTCTCCGCCATGATCGGGATCATCGCCTCCATCCGCCGCCCGGAGCTTTTCACCAAGCTCATCCTCATCGGAGCCTCCCCGAGGTTCCTCAACGACGAGGACTACCACGGGGGGTTCGAGGAAGGGGAGATCGAGAAGGTGTTCTCAGCTATGGAGGCGAACTACGAGGCGTGGGTTCAAGGGTACGCTCCTTTGGCCGTGGGAGCGGATGTC---CCCGAGGCGGTTAGGGAGTTTAGCCGGACGCTGTTCAACATGCGTCCGGACATCTCTCTGTTCGTGTCGAGGACTGTGTTCAATAGCGATCTCAGAGGCGTTCTTGGGTTGGTGAGAGTGCCTTCTTGCGTGATTCAGACGGCGAAGGACGTATCTGTTCCCGCTTCGGTAGCGGAGTATCTCCGTGCTCACCTCGGTGGTGATACGACGGTGGAGACGTTGAAGACTGAAGGGCATTTGCCGCATCTCAGTGCTCCGGCGCAGCTTGCTCAGTTTCTCCGGCGTGCACTT---------------CCTCGG---------------TGA
>D14_Gossypium_raymondii_Gorai.010G025600.1
-----------------------------------------------------------------------------------------------ATGG---CAAACACCCTTTTAGAAGCTTTGAACGTGCGAGTTGTCGGCTCCGGCGACAG---AATCCTTGTCTTGGCTCACGGTTTCGGTACGGACCAATCGGTTTGGCAACGGATTCTCCCATTTTTCACACCTAATTATCGTGTAATCCTATACGACCTCGTTTGTGCCGGCAGCGTCAACCCCGATTACTTCGATTCCACTAGGTACGACACTCTCGATGCTTTCGTCGACGATTTGCTTAATATTCTTAAAGCTCTCGGCGTTCACCGTTGCGCTTACGTCGGCCACTCCGTCTCCGCCATGATCGGTATCTTGGCTTCCATTCGCTGCCCTCAACTCTTCTCCAAACTCATCCTCATCGGCGCTTCTCCCAGGTTTCTCAATGACGAAAATTACCACGGAGGGTTCGAGCTAGGCGAGATTGAGGAAGTATTTTCAGCAATGGAAGCCAACTACGAAGCTTGGGTCAACGGGTTTGCCCCAGTGTTGGTGGGGGCCGATGTG---CCGACAGCGGTTCGAGAGTTCAGCCGGACACTTTTCAACATGAGACCGGACATATCATTGTTCGTTTCAAGGACGATATTCAACAGTGATCTGAGAGGGGAACTCGGGAAAGTGAGAGTGCCGTGTTGCGTGATCCAGACGGCGAAAGATGTGTCGGTTCCGGCATCGGTGGCGGAGTATTTAAAGACCCGTCTTGGGGGACGAACCACGGTGGAGATTTTGAGAACAGAAGGCCATTTACCGCACTTGACTGCGCCGGTGTTGCTTGCTCAAGTGCTTCGGCGAGCCCTT---------------CCGCGG---------------TGA
>D14a_Prunus_Persica_ppa010005m
-----------------------------------------------------------------------------------------------ATGGTCAGCACCAGCATAATCGACGCCCTCAACGTCCGCGTGGTCGGCTCCGGCGATAA---GTTCCTCGTCCTCGCCCACGGCTTCGGCACCGACCAGTCCGCCTGGCAGCGCATTCTCCCTTACCTGACGCAGTCCTACCGCGTCATCGTATACGACCTCGTTTGCGCCGGCAGCGTCAACCCGGACTACTTTGACTTCCGCCGTTACACCACCCTCGACGCCTACGTCGACGACCTCCTCGCCATTCTCGACGCCCTCTCCGTCACCCGTTGCGCCTACGTTGGCCACTCCGTCTCCGCCATGATCGGAATTCTCGCCTCCATCCGCCGACCCAACCTCTTCTCCAAGCTCGTCCTCATCGGCGCTTCTCCCAGATTTTTGAATGATAGAGATTACCATGGCGGATTTGAGCAAGAGGAGATTGAGAAGGTGTTTTCGGCAATGGAGGCGAACTACTCGGCGTGGGTCCAAGGCTTTGCGCCGTTAGCCGTCGGAGCGGACGTG---CCGGCGGCGGTCCGAGAGTTCAGCCGGACCCTTTTCAACATGCGACCCGATATCTCGCTTTTCGTATCTCGGGCCGTCTTCAACAGCGATTTGAGGGGGGTTCTGGGCCTGGTCAGAGTGCCCTGCTGCATAATCCAGACGGCGAAGGACGTGTCCGTGCCGGCTTCGGTGGCGGCTTACCTGAGGGACCACCTGGGCGGTCGGAACACCGTCGTGATGCTGGAGACGGAGGGGCACTTGCCCCATCTGAGCGCGCCGAGCCTGCTGATAAGGAAGCTCCGGCATGCCCTT------------GCGTCGTCG---------------TAG
>D14_Brachypodium_distachyon_Bradi1g70930.3
ATGCTTCGATCCACGCACCCGCTAGCCCCAGCAGCTCCAGCGGCGGCAGCCGGCCTCGGCGTCCGGCTCCGAGAAGAAGATGGT---CGGCGGCGCCGAGCGGGGCGAAGCTTCTGCAGATCCTGAACGTGCGCGTGGTGGGCAGCGGCGAGCG---CGTTGTGGTGCTGTCGCACGGGTTCGGGACGGACCAGTCGGCGTGGAGCCGCGTGCTGCCGTACCTGACCCGCGACCACCGCGTGGTGCTCTACGACCTCGTCTGCGCCGGCAGCGTGAACCCGGACCACTTCGACTTCCGCCGCTACAATAACCTCGACGCCTACGTGGACGACCTCCTCGCCATACTCGACGCGCTACGCATCCCGCGCTGCGCCTTCGTCGGCCACTCCGTCTCCGCCATGATCGGCATCCTCGCCTCCATCCGTCGCCCCGACCTCTTCGCCAAGCTCGTCCTCATCGGCGCCTCGCCTAGGTTCCTGAACGACAGCGACTACCACGGCGGGTTCGAGGTGGCGGAGATCCAGCAGGTGTTCGACGCGATGTCGGCAAACTACGAGGCGTGGGCGACGGGGTACGCGCCGCTGGCGGTGGGCGCCGACGTG---CCCGCGGCGGTGCAGGAGTTCAGCCGGACGCTCTTCAACATGCGGCCGGACATCTCCCTCTACGTCTGCCAGAGCGTCTTCAAGACGGACCTCCGCGGCGTGCTCGGCATGGTGCAGGCGCCCTGCGTCGTCGTGCAGACCACGCGCGACGTCTCCGTCCCGGCCTCCGTCGCCGCCTACCTCAAGGCGCACCTCGGCGGCCGCACCACCATCGAGCCTCTGCCCACGGAGGGCCACCTCCCGCACCTCAGCGCCCCTAGCCTCCTCGCCCAGGTGCTCCGCCGCGCGCTC---------------GCCCGGTA------------TTAG
>D14_Oryza_sativa_Os03g10620.1
ATGCTGCGATCGACGCATCCGCCAGCCCGAGCAGCAGCAGCAGCGGCGGCCGTCGGCGTCGTCGAGCTCGGAGAAGACGATGGT---GGGCGGCGCCGAGCGGGGCGAAGCTGCTGCAGATCCTGAACGTGCGGGTGGTGGGGAGCGGCGAGCG---GGTGGTGGTGCTGTCGCATGGCTTCGGGACGGACCAGTCGGCGTGGAGCCGCGTGCTGCCGTACCTCACCCGCGACCACCGCGTCGTGCTCTACGACCTCGTCTGCGCCGGCAGCGTCAACCCGGACCACTTCGACTTCCGCCGCTACGACAACCTCGACGCCTACGTCGACGACCTGCTCGCCATCCTCGACGCGCTCCGCATCCCGCGCTGCGCCTTCGTCGGCCACTCCGTCTCCGCCATGATCGGCATCCTCGCCTCCATCCGACGACCTGACCTCTTCGCCAAGCTTGTCCTCATCGGCGCCTCTCCCCGGTTCTTGAACGACAGCGACTACCACGGCGGGTTCGAGCTGGAGGAGATACAGCAGGTGTTCGACGCGATGGGGGCGAACTACTCGGCGTGGGCGACGGGGTACGCGCCTCTGGCGGTGGGCGCCGACGTG---CCGGCGGCGGTGCAGGAGTTCAGCCGCACCCTCTTCAACATGCGCCCGGACATCTCCCTCCACGTCTGCCAGACCGTCTTCAAGACCGACCTCCGCGGCGTGCTCGGCATGGTCCGCGCCCCCTGCGTCGTCGTCCAGACCACCCGCGACGTCTCCGTCCCGGCCTCCGTCGCCGCCTACCTCAAGGCCCACCTCGGCGGCCGCACCACCGTCGAGTTCCTCCAGACCGAGGGTCACCTCCCCCACCTCAGCGCCCCCAGCCTCCTCGCCCAGGTGCTCCGCCGCGCTCTC---------------GCCCGACGATGTGGGCAATCTTGA
>D14_Sorghum_bicolor_Sobic.001G465100.1
ATGCTTCGGTCCACGCACCCACCAGCCCCACCAGCGGCAGCGGCAGCTCCCGGCGTCGTCCAGCAGCTCCGACGCCGCGATGGTCGGGGGCGGCGCCGAGCGGCGCCAAGCTGCTGCAGATCCTCAACGTGCGGGTCGTGGGCACCGGCGACCG---CGTCGTGGTGCTGTCCCACGGGTTCGGGACGGACCAGTCGGCGTGGAGCCGCGTGCTCCCGTACCTCACCCGCGACCACCGCGTGGTGCTCTACGACCTCGTCTGCGCCGGCAGCGTCAACCCGGAGCACTTCGACTTCCGACGCTACGACACGCTCGACTCGTACGTCGACGACCTCCTCGCCATACTCGACGCGCTCCGCATCCCGCGATGCGCCTTCGTCGGACACTCCGTCTCCGCCATGATCGGGATCCTCGCGTCCATCCGCCGCCCCGAGCTCTTCGCCAAGCTCGTCCTCATCGGCGCATCGCCCAGGTTCCTGAACGACAATGACTACCACGGCGGGTTCGAGCTGCCGGAGATCCAGCAGGTGTTCGTCGCGATGGCGGCCAACTACTCGGCGTGGGCGGTCGGGTACGCCCCGCTGGCGGTGGGCGCGGACGTG---CCCGCGGCGGTGCAGGAGTTCAGCCGCACCCTCTTCAACATGCGGCCGGACATCTCCCTCCACGTCTGCCGCACCGTCTTCAACACCGACCTCCGCGGCGTGCTGGGCATGGTGCGCTCCCCCTGCGTGGTGGTGCAGACCACCCGCGACGTCTCCGTCCCGGCCTCCGTCGCCGCCTACCTCAGGGACCACCTCGGCGGCCGCACCACCGTCGAGTTCCTCCAGACCGAGGGCCACCTCCCGCACCTCAGCGCCCCAGGCCTCCTCGCCCAGGTGCTCCGCCGCGCGCTC---------------GCCCGGTA------------CTAG
>AlKAI2_cds 944104
-----------------------------------------------------------------------------------------------ATG------GGTGTGGTAGAGGAAGCTCACAACGTGAAGGTGATTGGTTCAGGAGATCAAGCCACGATCGTGTTAGGTCACGGGTTCGGCACGGACCAGTCAGTATGGAAACACCTGGTTCCACATCTGGTCGACGATTACCGCATCGTGCTTTACGACAACATGGGAGCCGGTACGACAAACCCTGACTATTTTGACTTCGATCGTTACTCGAATCTCGAAGGTTACTCTTTCGATTTGATTGCAATCTTAGAAGATCTCAAGATTGAGTCTTGTATCTTTGTTGGTCACTCTGTTTCTGCCATGATTGGTATCTTGGCTTCTCTTAACCGTCCTGATCTCTTCTCCAAAATCGTCATGATTTCTGCTTCTCCAAGATACTTAAACGATGTTGATTACCAAGGTGGATTCGAACAAGAAGACTTGAACCAACTCTTTGAAGCGATCCGAAGCAACTACAAAGCATGGTGCTTAGGTTTCGCTCCACTCGCCGTCGGTGGAGACTTAGACTTAATCGCCGTTCAAGAATTCAGCAGAACACTCTTCAACATGCGTCCCGACATTGCTCTTTCTGTTGCTCAGACCATTTTCCAAAGTGACATGAGACAGATCTTACCTTATGTCTCTGTTCCTTGTCACATTCTTCAAAGTATTAAGGACTTAGCCGTACCAGTCGTCGTCTCCGAGTATCTTCACGCCAATCTTGGATCTGAATCCGTCGTTGAAGTTATTCCTTCTGATGGTCATCTTCCTCAGCTTAGCTCACCGGATACTGTTATTCCCGTTATCCTCCGTCACATTCGTAATGACAT---TGCTGTG---------------TGA
>AtKAI2_cds At4g37470
-----------------------------------------------------------------------------------------------ATG------GGTGTGGTAGAAGAAGCTCACAACGTGAAGGTGATTGGTTCAGGAG---AAGCCACGATCGTGTTAGGTCACGGGTTCGGCACGGACCAGTCAGTATGGAAACACTTGGTTCCACATCTGGTCGACGATTACCGCGTCGTCCTCTACGACAACATGGGAGCCGGTACGACCAACCCTGACTATTTCGACTTCGATCGTTACTCAAATCTCGAAGGCTACTCTTTCGATTTGATTGCAATCTTGGAAGATCTCAAGATTGAGTCTTGTATCTTTGTTGGCCACTCTGTTTCTGCCATGATTGGTGTCTTGGCTTCTCTTAACCGTCCTGATCTCTTCTCCAAAATCGTCATGATCTCTGCTTCTCCGAGATACGTAAACGATGTTGATTACCAAGGTGGATTCGAACAAGAAGACTTAAACCAACTATTCGAAGCCATCCGAAGCAACTACAAAGCGTGGTGCTTAGGTTTCGCTCCACTCGCCGTCGGTGGCGACATGGACTCCATCGCCGTTCAAGAATTCAGCAGAACACTCTTCAATATGCGTCCCGACATAGCTCTCTCCGTCGGCCAGACCATTTTCCAAAGTGACATGAGACAGATCTTACCTTTTGTCACTGTTCCGTGTCACATTCTCCAAAGTGTTAAGGACTTAGCTGTACCAGTCGTTGTCTCCGAGTATCTTCACGCCAATCTTGGCTGTGAATCCGTCGTCGAGGTTATTCCTTCTGATGGTCATCTTCCTCAGCTTAGCTCACCAGATTCTGTTATTCCTGTCATCCTCCGTCACATTCGTAATGACAT---TGCTATG---------------TGA
>BsKAI2_cds Bostr.30440s0001.1
-----------------------------------------------------------------------------------------------ATG------GGTGTGGTAGAGGAAGCTCACAACGTGAAGGTGATTGGTTCAGGAAATCAAGCTACGATCGTGTTAGGTCACGGGTTCGGCACGGACCAGTCTGTGTGGAAACACCTGGTACCACATCTGGTCGATGATTACCGCATCGTGCTTTACGACAACATGGGAGCTGGTACGACAAACCCGGACTATTTCGACTTCGATCGTTACTCAACTCTCGAAGGTTTCTCCTTTGATTTGATTGCAATCTTAGAAGATCTCCAAATTGAGTCTTGTATCTTTGTTGGTCACTCTGTTTCCGCCATGGTTGGTGTCTTGGCTTCTCTTAACCGTCCGGATCTCTTCTCCAAAATCGTCATGATTTCTGCTTCTCCAAGATACGTGAACGATATTGATTACCAAGGAGGATTCGAACAAGACGACTTAAACCAACTCTTCGAAGCGATGCGAAGCAATTACAAAGCTTGGTGCTCAGGTTTCGCTCCACTAGCCGTCGGTGGTGACTTAGACTCAATGGCCGTTCAAGAATTCAGCAGAACACTCTTCAACATGCGTCCCGACATTGCTCTCTCCCTCGCTAAGACCATTTTCCAAAGCGACATGAGACAAATCTTACCTTTTGTCTCTGTCCCTTGTCACATTCTCCAAAGTGTTAAGGACTTAGCCGTACCAGTTGTCGTCTCAGAGTATCTTCACACCAATCTTGGATGTGAATCCGTCGTTGAGGTTATTCCTTCTGATGGTCATCTTCCTCAGCTTAGCTCGCCGGATTCTGTTATTCCCGTTATCCTCCGTCACATTTATAATGACAT---T------------------------
>CgKAI2_cds Cagra.1232s0005.1
-----------------------------------------------------------------------------------------------ATG------GGCGTGGTCGAGGAAGCTCACAACGTGAAGGTGATTGGTTCAGGAAACCAAGCTACGATCGTGTTAGGTCACGGGTTCGGTACGGACCAGTCAGTGTGGAAACACCTGGTACCACATCTGGTCGATGATTACCGTATCGTTCTTTACGACAACATGGGAGCTGGTACGACAAACCCTGACTACTTCGACTTCGATCGTTACTCAACTCTCGAAGGCTTCTCCTTTGATTTGATTGCCATCTTAGAAGATCTCCAGATTGAGTCTTGTATCTTTGTTGGTCACTCTGTTTCCGCCATGGTTGGTGTCTTGGCTTCTCTTAATCGTCCTGATCTCTTCTCCAAAATCGTCATGATTTCTGCTTCTCCTAGATACGTGAACGACGTTGATTACCAAGGAGGATTCGAACAAGAAGACTTAAACCAACTCTTCGAAGCGATGGGAAGCAATTACAAAGCTTGGTGCTCAGGTTTCGCACCACTCGCCGTCGGTGGTGACATGGACTCGATCGCCGTTCAAGAATTCAGCAGAACACTCTTCAACATGCGTCCCGACATTGCTCTCTCCCTCGGTCAGACCATCTTCCAAAGCGACATGAGACAAATCTTGCCTTTCGTATCTGTCCCTTGTCACATCCTCCAAAGTGTTAAGGACTTAGCCGTACCAGTCGCCGTCTCGGAGTATCTTCACGCCAATCTTGGAAGTGAATCCGTCGTTGAGGTCATTCCTTCTGACGGTCATCTTCCTCAGCTTAGCTCGCCGGATTCTGTTATTCCCGTCGTCCTCCGTCACATTCGTAATGACAT---TGCTTTG---------------TGA
>CrKAI2_cds Carubv10005485m
-----------------------------------------------------------------------------------------------ATG------GGTGTGGTCGAGGAAGCTCACAACGTGAAGGTGATTGGTTCAGGAAACCAAGCTACGATCGTGTTAGGTCACGGGTTCGGTACGGACCAGTCAGTGTGGAAACACCTGGTACCACATCTGGTCGATGATTACCGCATCGTGCTTTACGACAACATGGGAGCTGGTACGACAAACCCTGACTACTTCGACTTCGATCGTTACTCAACTCTCGAAGGCTTCTCCTTTGATTTGATTGCCATCTTAGAAGATCTCCAGATTGAGTCTTGTATCTTTGTTGGTCACTCTGTTTCCGCCATGGTTGGTGTCTTGGCTTCTCTTAATCGTCCTGATCTCTTCTCCAAAATCGTCATGATTTCTGCTTCTCCTAGATACGTGAACGACGTTGATTACCAAGGAGGATTCGAACAAGAAGACTTAAACCAACTCTTCGAAGCGATGGGAAGCAATTACAAAGCTTGGTGCTCAGGTTTCGCACCACTCGCCGTCGGTGGTGACATGGACTCGATCGCCGTTCAAGAATTCAGCAGAACACTCTTCAACATGCGTCCCGACATTGCTCTCTCCCTCGGTCAGACCATCTTCCAAAGCGACATGAGACAAATCTTGCCTTTCGTCTCTGTCCCTTGTCACATCCTCCAAAGTGTTAAGGACTTAGCCGTACCAGTCACCGTCTCGGAGTATCTTCACGCCAATCTTGGATGTGAATCCGTCGTTGAGGTCATTCCTTCTGACGGTCATCTTCCTCAGCTTAGCTCGCCGGATTCTGTAATCCCCGTCGTCCTCCGTCACATTCGTAATGACAT---TGATTTG---------------TGA
>BnKAI2a Brassica nigra cultivar inbred line YZ12151 chromosome B5, whole genome shotgun sequence
-----------------------------------------------------------------------------------------------ATG------GGTGTGGTGGAGGAAGCTCACAACGTGAAGGTGATTGGCACAGGAAACCAAGCAACGATCGTTTTAGGTCACGGGTTCGGGACGGACCAGTCAGTATGGAAACACCTGGTCCCACATCTGCTCGAAGATTACCGCATCGTTCTGTACGACAACATGGGAGCCGGTACGACTAACCCAGACTACTTCGACTTCGATCGTTACTCAACTCTCGAAGGTTTCTCCTTTGATTTGATCGCAATCCTGGAAGATCTTCAAATCGAGTCTTGTATCTTTGTTGGTCACTCTGTCTCCGCCATGGTTGGTCTCTTGGCTTCTCTTAACCGTCCTGATCTCTTCTCCAAAATCGTCATGATCTCTGCTTCCCCTAGGTACGTGAACGATGTTGATTACCAAGGTGGATTCGAGCAAGACGACTTAAACCAACTCTTCGAAGCGATGCGAAGCAACTACAAAGCGTGGTGCTTAGGTTTCGCACCACTCGCGGTAGGTGGCGACTTAGACTCAGTCGCGGTTCAAGAATTCAGCAGGACGCTCTTCAACATGCGTCCAGACATAGCTCTCTCCGTGGCTCAGACCATTTTCCAAAGCGACATGAGACAGATCTTACCTTTTGTAGCAGTCCCTTGTCACATCCTCCAAAGTGTTAAGGACTTAGCCGTACCAGTCGCTGTCTCCGAGTATCTTCACACCAATCTTGGATGTGAATCTGTTGTTGAGGTTATACCTTCAGATGGTCATCTTCCTCAGCTTAGCTCGCCGGACTCTGTTATTCCTGTGCTCCTCCGTCACATTCGTAATGACAT---CGCTGTC---------------TGA
>BoKAI2_C3_CDS Brassica oleracea var. oleracea cultivar TO1000 chromosome C3, BOL, whole genome shotgun sequence
-----------------------------------------------------------------------------------------------ATG------GGTGTAGTCGAGGAAGCTCACAACGTGAAGGTGATTGGCACAGGAAACCAAGCAACAATCGTCTTAGGTCACGGATTCGGCACGGACCAGTCAGTATGGAAACACCTGGTCCCACATCTGCTCGAAGATTACCGCATCGTTCTCTACGACAACATGGGAGCCGGTACAACTAACCCTGACTACTTTGACTTCGATCGTTACTCAACTCTCGAAGGATACTCCTTTGATTTGATCGCAATCTTGGAAGATCTTCAAATTGAGTCTTGTATCTTTGTTGGTCACTCTGTTTCCGCCATGGTTGGTCTCTTGGCTTCTCTTAACCGACCTGATCTCTTCTCCAAAATTGTCATGATCTCTGCTTCCCCAAGGTACGTGAACGATGTTGATTACCAAGGAGGATTCGAGCAAGACGACTTAAACCAACTCTTCGAAGCAATGCGAAGCAACTACAAAGCGTGGTGTTTAGGTTTCGCACCACTCGCGGTCGGCGGCGACATGGACTCAGTCGCGGTTCAAGAATTCAGCAGAACACTCTTCAACATGCGCCCAGACATAGCTCTCTGTGTGGCTCAGACCATTTTCCAAAGCGACATGAGACAGATCTTACCTTTTGTAGCTGTCCCTTGTCACATCCTCCAAAGCGTCAAGGACTTAGCCGTACCAGTCGCAGTCTCTGAGTATCTTCACACCAATCTTGGATGTGAATCTGTTGTTGAGGTTATTCCTTCAGATGGTCATCTCCCTCAGCTTAGCTCGCCGGATTCTGTTATTCCTGTGCTCCTCCGTCACATTCGCAATGACAT---CGCTGTC---------------TGA
>BrKAI2a_cds Brara.H01722.1
-----------------------------------------------------------------------------------------------ATG------GGTGTAGTCGAGGAAGCTCACAACGTGAAGGTGATTGGCACAGGAACTCAAGCAACGATCGTATTAGGTCACGGGTTCGGCACGGACCAGTCAGTATGGAAACACCTGGTCCCACATCTGCTCGAAGATTACCGCATCGTTCTCTACGACAACATGGGAGCCGGTACGACTAACCCAGACTACTTTGACTTCGATCGTTACTCAACTCTCCAAGGTTACTCCTTTGATTTGATCGCAATCTTGGAAGATCTTCACATTGAGTCTTGTATCTTTGTTGGTCACTCTGTTTCTGCCATGGTTAGTCTCTTGGCTTCTCTTAACCGACCTGATCTCTTCTCCAAAATCGTCATGATCTCTGCTTCCCCAAGGTACGTGAACGATGTTGATTACCAAGGTGGATTCGAGCAAGACGACTTAAACCAACTCTTCGAAGCAATGGGAAGCAACTACAAAGCGTGGTGTTTAGGTTTCGCACCACTCGCGGTCGGCGGCGACATGGACTCAGTCGCGGTTCAAGAATTCAGCAGAACACTCTTCAACATGCGTCCAGACATAGCTCTATCTGTGGCTCAGACCATTTTCCAAAGCGACATGAGACAGATCTTACCTTTTGTAGCTGTCCCTTGTCACATCCTCCAAAGCGTCAAGGACTTAGCCGTACCAGTCGCAGTCTCTGAGTATCTTCACACCAATCTTGGATGTGAATCTGTTGTTGAGGTTATACCTTCAGATGGTCATCTCCCTCAGCTTAGCTCGCCGGACTCTGTTATTCCTGTGCTCCTCCGTCACATTCGTAATGACAT---CGCTGTC---------------TGA
>BtKAI2_1_cds
-----------------------------------------------------------------------------------------------ATGG---GAGGTGTGGTAGAGGAAGCTCACAACGTGAAAGTGATCGGCACAGGAACTCAAGCAACGATCGTATTAGGTCACGGGTTCGGCACGGATCAGTCAGTATGGAAACACCTGGTCCCACATCTGCTCGAAGATTACCGCATCGTTCTCTACGACAACATGGGAGCCGGTACGACTAACCCTGACTACTTCGACTTCGATCGTTACTCAACTCTCGAAGGTTTCTCCTTTGATTTGATCGCAATCTTGGAAGATCTTCAAATTGATTCTTGTATCTTTGTTGGTCACTCTGTCTCCGCCATGGTTGGTCTCTTGGCTTCTCTCAACCGACCTGATCTCTTCTCCAAAATCGTCATGATCTCTGCTTCCCCAAGGTACGTGAACGATGTTGATTACCAAGGTGGATTTGAGCAAGACGACTTAAACCAACTTTTCGAAGCGATGCGAAGCAATTACAAAGCGTGGTGCTTAGGTTTCGCACCACTCGCGGTAGGTGGCGACTTAGAGTCAGTCGCGGTTCAAGAGTTCAGCAGAACGCTCTTTAACATGCGTCCAGACATAGCTCTCTCCGTGGCTCAGACCATTTTCCAAAGTGACATGAGACAAATTTTACCTTTTGTAGCTGTCCCTTGTCACATTCTCCAAAGCGTTAAGGACTTAGCCGTACCAGTGGCAGTCTCTGAGTATCTTAACACCAATCTCGGATGTGAATCTGTTGTTGAGGTTATTCCTTCAGATGGTCATCTTCCTCAGCTTAGCTCGCCGGACTCTGTTATTCCTGTGCTCCTCCGTCACATTCGTAATGACAT---CGCTGTC---------------TGA
>EsKAI2_cds Thhalv10025969m
-----------------------------------------------------------------------------------------------ATG------GGTGTAGTAGAGGAAGCTCACAACGTGAAGGTGATTGGCTCAGGAAATCAAGCTACGATCGTATTGGGTCACGGATTCGGCACGGACCAGTCAGTGTGGAAACACCTGGTCCCACATCTCGTCGATGATTACCGCATCGTGCTCTACGACAACATGGGAGCCGGTACGACCAACCCTGACTATTTCGACTTCGATCGTTACTCAACTCTCGAAGGTTTCTCTTTCGATTTGATTGCAATCTTGGAAGATCTTCAAATCGAGTCTTGTATCTTTGTTGGTCACTCTGTTTCCGCCATGGTCGGTGTCTTGGCTTCTCTTAACCGACCTGATCTCTTCTCCAAAATCGTCATGATTTCTGCTTCCCCAAGATACGTGAACGATGTTGATTACCAAGGTGGATTCGAGCAAGACGACCTAAACCAGCTCTTCGAAGCGATGCGAAGCAATTACAAAGCGTGGTGCTTAGGTTTCGCTCCACTCGCCGTCGGCGGCGACTTAGACTCAGTCGCCGTTCAAGAATTCAGCAGAACGCTCTTCAACATGCGTCCTGACATAGCGCTCTCCGTGGCTCAGACCATTTTCCAAAGCGACATGAGACAGATCTTGCCTTTTGTCGCTGTCCCTTGTCACATCCTCCAAAGCGTTAAGGATTTAGCCGTACCAGTCGTCGTCTCCGAGTATCTTCACACCAATCTCGGATCCGAATCCGTCGTCGAGGTTATTCCTTCCGATGGTCATCTTCCTCAGCTTAGCTCGCCGGATTCTGTCATTCCCGTCCTCCTCCGTCACATTCGCAACGACAT---CGCTGTC---------------TGA
>BnKAI2b_(reversed) Brassica nigra cultivar inbred line YZ12151 chromosome B8, whole genome shotgun sequence
-----------------------------------------------------------------------------------------------ATG------GGTGTAGTAGAGGAAGCTCACAACGTGAAGGTGATTGGCTCAGGAAATCAAGGGACAATCGTATTAGGTCACGGATTCGGTACGGACCAGTCAGTATGGAAACACCTGGTCCCTCATCTGGTCGACGATTACCGCCTCGTGCTCTATGACAACATGGGAGCCGGTACGACCAACCCGGAATATTTCGACTTCGATCGTTACTCGACTCTCGAAGGTTTCTCTTTTGATTTGATTGCAATATTAGAAGATCTTCAAGTTGAGTCTTGTATCTTTGTTGGCCACTCTGTTTCCGCCATGATTGGTGTCTTGGCTTCTCTTAACCGACCTGACCTCTTCTCCAAAATCGTCATGATTTCTGCTTCCCCGAGATACGTAAACGATGCTGATTACCAAGGTGGGTTCGAGCAAGACGACCTAATCCAGCTTTTCGAAGCGATGAGAAGCAATTACAAAGCGTGGTGCTTAGGTTTCGCACCACTCGTGGTAGGTGGCGACTTAGACTCAGTAGCCGTTCAAGAATTCAGCAGGACGCTCTTTAACATGCGTCCGGACATAGCACTCACCGTGGCTCAGACCATTTTCCATAGCGACATGAGACAACTGTTACCTTTTGTCTCTGTCCCTTGTCACATCGTCCAGAGCGCTAAGGATTTAGCCGTACCGGTCGCCGTATCCGAGTATCTTCACACCAATCTCGGGTCGGAGTCAGTCGTCGAGGTTATGTCTTCAGATGGTCATCTTCCTCAGCTTAGCTCGCCGGATTCTGTTATTCCCGTTCTCCTCCGTCACATCCGCAACGACAT---TGCTGTC---------------TGA
>BoKAI2_C7_CDS Brassica oleracea var. oleracea cultivar TO1000 chromosome C7, BOL, whole genome shotgun sequence
-----------------------------------------------------------------------------------------------ATG------GGTGTAGTAGAGGAAGCTCACAACGTGAAGGTGATTGGCTCAGGAAATCAAGGGACGATCGTATTAGGTCACGGGTTCGGTACGGACCAGTCAGTATGGAAACACCTGGTCCCTCATCTGGTCGAGGATTACCGCCTCGTGCTCTACGACAACATGGGAGCCGGTACGACCAATCCGGAATATTTCGACTTCGATCGTTACTCGACTCTCGAAGGTTTCTCTTTTGATTTGATTGCAATTTTAGAAGATCTCCAAATCGAGTCTTGTATCTTTGTTGGTCACTCTCTATCCGGCATGGTTGGTGTCTTGGCTTCTCTTAACCGACCTGACTTCTTCTCCAAAATCGTCATGATTTCTGCTTCCCCACGATACGTGAACGATGCTGATTACCAAGGTGGATTCGAGGAAGAAGACCTAAACCAGCTTTTCGAAGCGATGCGAAGCAACTACAAAGCGTGGTGTTTAGGTTTCGCTCCACTAGCGGTAGGTGGCGACTTAGACTCAGTAGCCGTTCAAGAATTCAGCAGGACGCTCTTCAACATGCGTCCGGACATAGCACTCTCCCTGGCTCAGACCATTTTCCATAGCGACATGAGACAAATCTTACCATTTGTCTCTGTCCCTTGTCACATAGTCCAAAGCGTTAAGGATTTAGCCGTACCGGTCGCCGTATCCGAGTATCTTCACAACAATCTCGGATCCGAATCCGTGGTCGAGGTTATGTCTTCAGATGGTCATCTTCCTCAGCTTAGCTCGCCAGATTCTGTTATTCCCGTTCTCCTCCGTCACATCCGCAACGACAT---TGCTCTC---------------TGA
>BrKAI2b_cds Brara.K01217.1
-----------------------------------------------------------------------------------------------ATGG---GGGGTGTAGTAGAGGAAGCTCACAACGTGAAGGTGATTGGCTCAGGAAATCAAGGGACGATAGTATTAGGTCACGGGTTCGGTACGGACCAGTCAGTATGGAAACACCTGGTTCCACATCTGGTCGAGGATTACCGCCTCGTGCTCTACGACAACATGGGAGCCGGCACGACCAACCCGGAATATTTCGACTTCGATCGTTACTCAACTCTTGAAGGTTTCTCTTTTGATTTGATTGCAATCTTAGAAGATTTTCAAGTTGAGTCTTGTATCTTTGTTGGCCACTCTGTTTCTGCCATGATTGGTGTCTTGGCTTCTCTTAACCGACCTGACCTCTTCTCCAAAATCGTCATGATTTCTGCTTCCCCACGATACGTGAACGATGCTGATTACCAAGGTGGATTTGAGGAAGAAGACCTAAACCAGCTTTTCGAAGCGATGCGAAGCAACTACAAAGCGTGGTGTTTAGGTTTCGCTCCACTAGCGGTAGGTGGCGACTTAGACTCAGTAGCCGTTCAAGAATTCAGCAGGACGCTCTTCAACATGCGTCCAGACATAGCACTCTCCTTGGCTCAGACCATTTTCCATAGCGACATGAGACAAATCTTACCATTTGTCTCCGTCCCTTGTCACATAGTCCAAAGCGTTAAGGATTTAGCCGTACCGGTCGCCGTTTCCGAGTATCTACACAACAATCTCGGATCAGAATCCGTGGTCGAGGTTATGTCTTCAGATGGTCATCTTCCTCAGCTTAGCTCGCCGGATTCTGTTATTCCCGTTCTCCTCCGTCACATCCGCAACGACAT---TGCTGTC---------------TGA
>BoKAI2_C4_CDS Brassica oleracea var. oleracea cultivar TO1000 chromosome C4, BOL, whole genome shotgun sequence
-----------------------------------------------------------------------------------------------ATG------GGTGTAATAGAGGAAGCTCACAACGTGAAGGTGCTTGGCTCAGGAAATAAAGGGACGATCGTATTAGGTCACGGGTTCGGTACGGACCAGTCAGTATGGAAACACCTGGTTCCACATCTTGTCGACGATTACCGCATCGTGCTCTACGACAACATGGGAGCCGGTACGACCAATCCGGAATATTTCGACTTTGATCGTTACTCAACTCTCGAAGGTTTCGCCTTTGATTTGATTGCAATCTTAGAAGATCTTCAAATCGAGTCTTGTATCTTTGTCGGTCACTCTCTTTCCGCCATGGTTGGTGTCTTGGCTTCTCTTAACCGACCTGACCTCTTCTACAAAATCGTCATGATTTCGGCTTCCCCAAGATTCGTGAACGATGTTGATTACCAAGGTGGATTCGAGCAAGAAGACCTAAACCAGCTTTTTGAAGCGATTCGAAGCAACTACAAAGCGTGGTGCTTAGGTTTCGCTCCACTGGTGGTAGGTGGAGACTTGGACTCGGTAGCCGTTCAAGAATTCAGCAGGACGCTCTTCAACATGCGTCCAGACATAGCTCTCTCCATGGCTCAGACCATTTTCAGTAGCGACATGAGACAAATCTTACCTTTTGTCTCTGTCCCTTGTCACATCGTCCAAAGCGCTAAAGATTTAGCCGTACCGGTCGCCGTATCCGAGTATCTTCACACCAATCTCGGGTCTGAATCCGTCGTCGAGGTTATGTCTTCAGAGGGTCATCTTCCTCAGCTTAGCTCGCCGGCCTCTGTTATTCCCGTTCTCCTCCGTCACATCCGCAATGACAT---TGCTGTC---------------TGA
>BrKAI2c_cds Brara.E00360.1
-----------------------------------------------------------------------------------------------ATG------GGTGTAATAGAGGAAGCTCACAACGTGAAGGTGATTGGCTCAGGAAATAAAGGGACGGTCGTATTAGGTCACGGGTTCGGTACGGACCAGTCAGTATGGAAACACCTGGTTCCACATCTGGTCGACGATTACCGCATCGTGCTCTACGACAACATGGGAGCCGGTACGACCAATCCGGAATATTTCGACTTTGATCGTTACTCAACTCTCGAAGGTTTCGCCTTTGATTTGCTTGCAATCTTAGAAGACCTTCAAATCGAGTCTTGTATCTTTGTCGGTCACTCTCTTTCCGCCATGGTTGGTGTCTTGGCTTCTCTTAACCGACCTGACCTCTTCTCCAAAATCGTCATGGTTTCTGCTTCCCCAAGATTCGTGAACGATGTTGATTACCAAGGTGGATTCGAGCAAGAAGACCTAAACCAGCTTTTTGAAGCGATACGAAGCAACTACAAAGCGTGGTGCTTAGGTTTCGCTCCACTGGTGGTAGGTGGAGACTTGGACTCGGTAGCCGTTCAAGAATTCAGCAGGACTCTCTTCAACATGCGTCCAGACATAGCTCTCTCCATGGCTCAGACCATTTTCAGTAGCGACATGAGACAAATCTTACCATTTGTCTCTGTCCCTTGTCACATCGTCCAAAGCGCTAAAGATTTAGCCGTACCGGTCGCCGTATCCGAGTATCTTCACACCAATCTCGGGTCTGAATCCGTCGTCGAGGTTATGTCTTCAGAGGGTCATCTTCCTCAGCTTAGCTCGCCGGCCTCTGTTATTCCCGTTCTCCTCCGTCACATCCGCCAGGACAT---TACTGTC---------------TGA
>BtKAI2_3_cds
-----------------------------------------------------------------------------------------------ATGG---GAGGTGTGGTAGAGGAAGCTCACAACGTGAAGGTGATTGGCTCAGGAAATAAAGGGACGATCGTATTAGGTCACGGGTTCGGTACGGACCAGTCAGTATGGAGACACCTGGTTCCACATCTGGTCGACGATTACCGCATCGTGCTATACGACAACATGGGAGCCGGTACGACCAATCCGGAATATTTCGACTTTGATCGTTACTCAACTCTCGAAGGTTTCGCCTTTGATTTGATTGCAATCTTAGAAGATCTTCAAATCGAGTCTTGTATCTTTGTTGGTCACTCTCGTTCCGCCATGGTTGGGGTCTTGGCTTCTCTTAACCGACCTGAACTCTTCTCCAAACTCGTCATGGTTTCTGCTTCCCCAAGATTCGTGAACGAAGATGACTACGAAGGTGGTTTCGATCAAGAAGACCTAAAGCAGCTTTTTGAAGCGATGCGAAGCAACTACAAAGCGTGGTGCTTAGGTTTCGCTCCACTGGTGGTAGGTGGAGACTTAGATTCAGCAGCAGTTCAAGAATTCAGCAGGACGCTCTTCAACATGCGTCCAGACATAGCTCTCTCCATGGCTCAGACCATTTTCAGTAGCGACATGAGACAAATCTTACCTTTTGTCTCTGTCCCTTGTCACATCGTCCAAAGCGTTAAAGATTTAGCCGTACCGGTCGCGGTATCCGAGTATCTTCACACCAATCTCGGGTCTGAATCCGTAGTCGAGGTTATGTCTTCAGAGGGTCATCTTCCTCAGCTTAGCTCGCCGGATACTGTTATTCCCGTTCTCATCCGTCACATCCGCAAGGACAT---TGCTTAC---------------TGA
>BtKAI2_2_cds
-----------------------------------------------------------------------------------------------ATGG---GAGGTGTGGTAGAGGAAGCTCACAACGTGAAGGTGATTGGCTCAGGAAATCAAGGGACGATCGTATTAGGTCACGGGTTCGGCACGGACCAATCAGTGTGGAAACACTTGGTTCCACATCTGGTCGATGATTACCGCATCGTGCTCTACGACAACATGGGAGCCGGTACAACCAATCCGGAATATTTCGACTTCGAACGTTACTCAACCCTCGAAGGTTTCTCCTTTGATTTAATTGCAATCTTAGAAGATCTTCAAATCGAGTCTTGTATCTTTGTTGGTCACTCTCTCTCCGCCATGGTCGGTGTCTTGGCTTCTCTTAACCGACCTGACCTCTTCTCCAAAATCGTCATGATTTCTGCTTCTCCACGATACGTGAACGATGTTGACTACCAAGGTGGATTCGAGCAAGACGACCTAAACCAGCTTTTCGAAGCGATGAGAAGCAACTACAAAGCGTGGTGCTTAGGTTTCGCTCCACTCGCGGTAGGTGGGGACTTAGACTCAGTAGCCGTTCAAGAATTCAGCAGAACGCTCTTCAACATGCGTCCGGACATAGCACTCTCCCTGGCTCAGACCATTTTCCAAAGCGACATGAGACAATTGTTACCTTTTGTCTCTGTCCCTTGTCACATCGTCCAAAGCGTTAAAGACTTAGCCGTACCGGTCGCCGTATCGGAGTATCTTCACAAAAATCTCGGATGTGAATCTGTCGTCGAGGTTATGTCTTCAGATGGTCATCTTCCTCAGCTTAGCTCGCCGGACTCTGTTATTCCCGTTCTACTCCGTCACATCCGCAACGACAT---TGCTGTA---------------TGA
>KAI2_Gossypium_raymondii_Gorai.003G028500.1
-----------------------------------------------------------------------------------------------ATG------GGGGTCGTCGAAGAAGCTCACAACCTGAAGGTACTGGGTTCAGGCGATCG---AGTCATCGTTTTGGCTCATGGGTTCGGTACGGACCAATCGGTTTGGAAGCACTTGGTTCCTCACCTAGTAGACGATTTCCGTGTCGTATTGTACGATAACATGGGTGCCGGAACCACCAACCCCGAATACTTCGATTTCAATCGTTACGCTACTCTCGAAGGTTATGCTTATGATTTGCTTGCGATCCTTGAAGAAATCCACGTCGATTCATGTATTTTCGTCGGCCACTCCGTTTCCGCCATGGTTGGCGCCGTGGCTTCTATTTCCCGACCCGATTTTTTCTCTAAAATCATCATGATCTCTGGTTCCCCAAGGTATCTTAATGACGTGGATTACTACGGTGGGTTCGAGCAAGAAGAGTTAGACCAACTCTTCGAAGCAATGGAAGCCAACTACAAAGCTTGGTGTTCCGGTTTCGCGCCGTTAGTGGTGGGCGGCGACTTGGAATCGGTGGCAGTTCAAGAATTTAGCCGTACCCTTTTCAATATGAGACCCGATATATCTCTCAGCGTAGCTCAAACCATATTTCAAAGCGATATGAGACAAATCCTCAACCTTGTGACGGTTCCTTGCCATATCCTTCAAAGTGTTAAAGACTTGGCCGTCCCCGTCGTCGTCTCCGAGTACTTACACCAAAATCTCGGCGGCGAATCCATCGTCGAAGTCATGTCGTCCGACGGTCATCTCCCGCAGCTTAGCTCACCGGATATCGTCATCCCGGTGCTTCTTAAGCATATTCGTTACGATATCAGTGTTGCA---------------TGA
>KAI2_Prunus_Persica_ppa009957m
-----------------------------------------------------------------------------------------------ATG------GGAATTGTAGAAGAAGCTCACAACTTGCGGGTCCTGGGCTCAGGCCAGCA---GGTCATAGTCCTAGCCCACGGCTTCGGCACCGACCAGTCGGTCTGGAAGCACCTCGTCCCCCACCTCGTCGACGACTACAGAGTCGTCATGTACGACAACATGGGCGCCGGAACGACAAACCCCGAATACTTCGACTTCGAGCGCTACGCCACCCTCGAGGGCTACGCCTACGACCTCCTCGCCATTCTGGAGGAGCTTCGGATCGGGTCTTGCATCTTCGTTGGCCACTCCGTCTCCGGCATGGTCGGCGCCATCGCCGCCATCACCCGCCCCGACCTCTTCACCAAGCTCGTCATGGTCGGCGCCTCTCCTAGGTATCTCAACGACGTCGACTACTACGGCGGGTTCGAGCAGGAAGATCTGGAGCAGCTGTTCGATGCCATCCGATCCAACTACAAGGCTTGGTGCTCTGGTTTCGCACCCATGGCGGTCGGCGGGGACTTGGACTCGGTGGCGGTCCAGGAGTTCAGCCGGACCCTCTTCAACATGCGCCCCGACATTGCCCTCAGCGTCGCCCAAACCATCTTCCAGAGTGACACGAGACAAATTCTCCATCTGATCACAGTGCCCTGCCACATTTTGCAGAGCGTAAAAGACCTCGCTGTCCCTGTCGTCGTCACAGAGTATCTGCACCAGAATCTGGGCGGCGAGTCGATCGTGGAGGTCATGTCATCGGACGGTCATCTTCCGCAGCTGAGCTCGCCGGATATTGTTATCCCGGTGATGCTCCGGCACATTAGATATGATAT---TGCGGCG---------------TAA
>KAI2_Brachypodium_distachyon_Bradi1g15880.1
-----------------------------------------------------------------------------------------------ATG------GGGATCGTGGAGGAGGCGCACAACCTGCGGGTGGTCGGGGAGGGGAAGCGCGGGGTGATCGTCCTCGCGCACGGCTTCGGCACGGACCAGTCCGTGTGGAAGCACCTGGTGCCGCACCTCGTCGCCGACTACCGCGTCGTCCTCTTCGACACCATGGGCGCCGGCCCGACCAACCCGGACTACTTCGACTTCGCCCGCTACGCCACCCTCGAGGGCTACGCGCTCGACCTCCTCGCCATCCTCCAGGAGCTCGGGGTCGCCTCCTGCATCTACGTCGGACACTCCGTCTCCGCCGTCATCGGCGTGCTCGCCTCCATATCCCGCCCCGACCTCTTCTCCAAGCTCGTGCTCCTGTCCGCCTCTCCCAGGTACCTCAATGATGTGGACTACTATGGGGGCTTTGAGCAGGAGGAACTTGATGAGCTCTTTGAAGCAATTAGATCAAACTATAAAGCCTGGTGCTCAGGTTTTGCGCCACTCTGTGTCGGAGGCGACTTGGAATCAGTGGCAGTCCAGGAGTTCAGCCGAACTCTCTTCAACATCCGTCCAGACATTGCCCTGAGTGTTGCCCAGACGATCTTCCAGAGCGATGTTCGCAGCCTCCTCTCCCTCGTCACGGTTCCATGCCACATTGTTCAGAGCACCAAAGACCTTGCAGTCCCAGTTGTGGTGTCAGAGTATCTTCACAAGCATCTTGGCGGTGACTCCATCGTTGAGGTGATGCCCTCCGAGGGACATTTACCACAGCTTAGTTCACCAGACATCGTCACCCCTGTCTTGCTCCGACACATCCAGCATGACAT---TGCATTC---------------TAG
>OsKAI2_CDS A new nucleotide sequence entered manually
-----------------------------------------------------------------------------------------------ATG------GGGATCGTGGAGGAGGCGCACAACCTGCGGGTGGTGGGGGAGGGGAAGCGCGGGGTGATCGTGCTGGCGCACGGGTTCGGGACGGACCAGTCGGTGTGGAAGCACCTGGTGCCGCACCTGGTGGCCGACTACCGCGTGGTGCTCTTCGACACCATGGGGGCGGGGCCGACCAACCCGGACTACTTCGACTTCTCCCGCTACGCCACCCTCGAGGGCTACGCGCTCGACCTCCTCGCCATCCTCCAGGAGCTCCGCGTCGCCTCCTGCATCTACGTCGGCCACTCCGTCTCCGCCGTCATCGGCGCCATCGCCTCCATCTCCCGCCCCGACCTCTTCTCCAAGCTCGTCCTCCTCTCCGCCTCGCCTCGGTACCTCAATGATGTCGACTACTATGGAGGATTTGAGCAGGAGGATCTTGATGAGCTCTTTGAAGCCATGGGGTCAAACTACAAGGCCTGGTGTTCAGGCTTTGCGCCACTGTGCGTAGGAGGGGACATGGAATCAGTGGCAGTTCAGGAGTTTAGCCGCACACTCTTCAACATACGTCCAGACATAGCCCTGAGTGTCGCCCAGACAATCTTCCAGAGTGATGTGCGAAGCCTCCTACCACTTGTCACCGTACCATGCCACATTGTTCAGAGCACCAAAGATCTTGCTGTGCCGGTTGTGGTGTCTGAGTACCTGCACAAGCACCTCGGTGGCGACTCAATCGTCGAGGTAATGCCGTCTGAGGGCCATCTACCCCAACTTAGCTCACCGGACATAGTCATCCCTGTCTTGCTTCGACACATCCAGCATGACAT---TGCGGTC---------------TAG
>KAI2_Sorghum_bicolor_Sobic.001G330000.1
-----------------------------------------------------------------------------------------------ATG------GGGATCGTGGAGGAGGCGCACAACCTGCGCGTGGTGGGCGAGGGCAAGCGCGGGGTCATCGTGCTGGCGCACGGCTTCGGCACCGACCAGTCCGTCTGGAAGCACCTGGTCCCGCACCTCGTCGCCGACTACCGCGTCGTGCTCTTCGACACCATGGGCGCCGGGCCCACCAACCCGGACTACTTCGACTTCGCCCGCTACGCCACGCTCGAGGGCTACGCGCTCGACCTCCTCGCCATCCTCCAGGAGCTCGGCGTCCAGTCCTGCATCTACGTCGGCCACTCCGTCTCCGCCGTCATCGGCGCGCTCGCCTCCATCTCAAGGCCCGACCTCTTCACAAAGCTCGTCCTACTCTCCGCGTCCCCAAGGTACCTCAATGATGTGGACTACTATGGCGGGTTTGAACAAGATGAGCTTGATGAGCTGTTTGAGGCGATGCGATCAAACTACAAGGCCTGGTGCTCAGGTTTTGCACCCCTGTGTGTTGGAGGAGATATGGAATCAGTGGCAGTTCAGGAGTTTAGCAGGACACTCTTCAATATACGCCCAGACATTGCACTTAGTGTTGCCCAGACGATCTTCCAGAGCGACGTGCGCAGCCTCCTCCCGCTTGTTAGTGTCCCATGCCACATAATTCAGAGCACCAAGGATCTTGCGGTGCCAGTTGTGGTGTCTGAGTACCTGCACAAGCACCTCGGTGGCGACTCCATTGTAGAGGTGATGCCCTCTGAAGGCCATCTCCCCCAGCTGAGCTCTCCAGACATTGTAATCCCTGTCTTACTCCGGCACATTCAGCATGATAT---TGCAGTC---------------TAG
>SmKAI2a Selaginella moellendorffii unplaced genomic scaffold SELMOscaffold_62, whole genome shotgun sequence
-----------------------------------------------------------------------------------------------ATG------TCGCTGATC---GAGGCGCACAACCTGAGGATCGTCGGGAATGGCCAGCG---GATCGTCATCCTGAGCCATGGCTTTGGCACGGATCAATCGGTGTGGAAGCACCTCGTCCCCCACCTCGTCGATGAGTATCGCATGGTCCTCTTTGACATCATGGGCGCCGGCACCACCAACGCCGAGTTCTTCAGCTTCGAGCGCTATGCCACTCTCGCCGGCTATGCGCAGGATCTCCTCTCCATCATCGACGAGCTGGAGATCGACTCGTGCATCTACGTCGGCCACTCGGTCTCGGGCATGATCGGCTGCCTGGCCGCCGCTGCTCGCCCCGAAATCTTCTCCAAGATCATCCTTCTCTCGGCCTCTCCCAGGTACTTGAACGATGAGAATTACTTCGGAGGCTTCGAGCAGCAGGATCTCAACGAGCTGTTTGACGCGATGCAATCCAACTTCAAGGCGTGGGTGTCCGGATTCGCTCCGCTGGTAGTGGGCGACGATATGGAATCGGCCACGGTCCAGGAATTCAGCCGCACGCTCTTCAACGTCCGCCCGGACATCGCCCTCGCCGTCGCCAAGAGCATCTTCCAGAGCGATTTCCGCCACATTCTTCCAGGAGTTTTTCCGCCCTGCCATATACTGCAAAGCAACAAGGATTTGGCGGTGCCCGTGGTTGTGTCCGACTACTTGGCGGCGAATTTGGGCGGAAAGACGGTGGTGGAGGTGCTCGCCGCCGAGGGGCACCTGCCGCAGCTCAGCGCCCCCGATGTCGTGATCCCAGTGTTGCTACGCCATCTGCAGATGGAGAT---------C---------------TAG
