# Supplementary material for: Divergent receptor proteins confer responses to different karrikins in two ephemeral weeds
Source: Nat Commun. 2020 Mar 9;11:1264. doi: 10.1038/s41467-020-14991-w (PMC7062792; doi:10.1038/s41467-020-14991-w)
Supplement: Supplementary file 6 — Source Data [file 41467_2020_14991_MOESM6_ESM.zip › source_data.xlsx]

## Sheet: Fig1a
Daily		D1	D2	D3	D4	D5	D6	D7	D8	D9	D10	D11
water		0	0	0	0	0	0	0	0	0	0	0
		0	0	0	0	0	0	0	0	0	0	0
		0	0	0	0	0	0	0	0	0	0	0
1nM KAR1		0	0	0	0	0.025641	0.025641	0.025641	0.025641	0.025641	0.025641	0.025641
		0	0	0	0	0.0263158	0.0263158	0.0263158	0.0263158	0.0263158	0.0263158	0.0263158
		0	0	0	0	0	0	0	0	0	0	0
10nM KAR1		0	0	0	0	0	0.0243902	0.0487805	0.0487805	0.0487805	0.0487805	0.097561
		0	0	0.025	0.025	0.025	0.05	0.05	0.075	0.125	0.125	0.125
		0	0	0.0243902	0.0243902	0.0243902	0.0731707	0.0731707	0.0731707	0.0731707	0.0731707	0.0731707
100nM KAR1		0	0.121951	0.121951	0.121951	0.146341	0.170732	0.195122	0.317073	0.414634	0.463415	0.463415
		0	0	0.0212766	0.0212766	0.0425532	0.106383	0.12766	0.191489	0.255319	0.276596	0.276596
		0	0	0	0.0392157	0.0392157	0.0588235	0.176471	0.27451	0.392157	0.470588	0.470588
1uM KAR1		0	0.0606061	0.0909091	0.151515	0.212121	0.272727	0.575758	0.727273	0.727273	0.727273	0.727273
		0	0.025641	0.128205	0.153846	0.307692	0.461538	0.641026	0.717949	0.769231	0.846154	0.897436
		0	0	0.0540541	0.108108	0.189189	0.324324	0.432432	0.486486	0.540541	0.567568	0.675676
1nM KAR2		0	0	0	0	0	0	0	0	0	0	0
		0	0	0	0	0	0	0	0	0	0	0
		0	0	0	0	0	0	0	0	0	0	0
10nM KAR2		0	0	0	0	0.0243902	0.0243902	0.0243902	0.0243902	0.0243902	0.0243902	0.0243902
		0	0	0	0	0	0	0	0	0	0	0
		0	0	0	0	0	0	0	0	0	0	0
100nM KAR2		0	0	0.0697674	0.116279	0.162791	0.162791	0.162791	0.162791	0.209302	0.209302	0.209302
		0	0	0.0232558	0.0465116	0.0697674	0.0697674	0.0697674	0.0697674	0.0697674	0.0697674	0.232558
		0	0.0208333	0.0416667	0.0416667	0.0625	0.0833333	0.0833333	0.0833333	0.0833333	0.0833333	0.0833333
1uM KAR2		0	0.0454545	0.0681818	0.0681818	0.0681818	0.0681818	0.136364	0.227273	0.272727	0.318182	0.363636
		0	0.0454545	0.136364	0.204545	0.318182	0.318182	0.409091	0.5	0.568182	0.568182	0.568182
		0	0.0192308	0.0384615	0.0769231	0.153846	0.307692	0.423077	0.557692	0.615385	0.653846	0.653846
Average	D0	D1	D2	D3	D4	D5	D6	D7	D8	D9	D10	D11		AVERAGE	1	10	100	1000
water	0	0	0	0	0	0	0	0	0	0	0	0		KAR1	0.0173189	0.0985772	0.403533	0.766795
1nM KAR1	0	0	0	0	0	0.0173189	0.0173189	0.0173189	0.0173189	0.0173189	0.0173189	0.0173189		KAR2	0	0.00813008	0.175065	0.528555
10nM KAR1	0	0	0	0.0164634	0.0164634	0.0164634	0.049187	0.0573171	0.0656504	0.0823171	0.0823171	0.0985772
100nM KAR1	0	0	0.0406504	0.0477426	0.0608145	0.0760368	0.111979	0.166417	0.261024	0.354037	0.403533	0.403533
1uM KAR1	0	0	0.028749	0.0910561	0.137823	0.236334	0.352863	0.549739	0.643903	0.679015	0.713665	0.766795
1nM KAR2	0	0	0	0	0	0	0	0	0	0	0	0
10nM KAR2	0	0	0	0	0	0.00813008	0.00813008	0.00813008	0.00813008	0.00813008	0.00813008	0.00813008
100nM KAR2	0	0	0.00694444	0.0448966	0.0681525	0.0983527	0.105297	0.105297	0.105297	0.120801	0.120801	0.175065
1uM KAR2	0	0	0.0367133	0.0810023	0.11655	0.18007	0.231352	0.322844	0.428322	0.485431	0.513403	0.528555
SE		D1	D2	D3	D4	D5	D6	D7	D8	D9	D10	D11		SE	1	10	100	1000
water		0	0	0	0	0	0	0	0	0	0	0		KAR1	0.00866166	0.0149704	0.0635023	0.0669972
1nM KAR1		0	0	0	0	0.00866166	0.00866166	0.00866166	0.00866166	0.00866166	0.00866166	0.00866166		KAR2	0	0.00813008	0.0463543	0.0860875
10nM KAR1		0	0	0.00823359	0.00823359	0.00823359	0.0140876	0.00793464	0.00845147	0.0224729	0.0224729	0.0149704
100nM KAR1		0	0.0406504	0.0376092	0.0310039	0.0351655	0.0324261	0.020113	0.0368747	0.0497835	0.0635023	0.0635023
1uM KAR1		0	0.0175643	0.0214057	0.0148727	0.036288	0.056342	0.061605	0.0787541	0.0702885	0.0807082	0.0669972
1nM KAR2		0	0	0	0	0	0	0	0	0	0	0
10nM KAR2		0	0	0	0	0.00813008	0.00813008	0.00813008	0.00813008	0.00813008	0.00813008	0.00813008
100nM KAR2		0	0.00694444	0.0135235	0.0241039	0.0322872	0.0290123	0.0290123	0.0290123	0.0444236	0.0444236	0.0463543
1uM KAR2		0	0.00874126	0.0289798	0.04407	0.0733502	0.0816413	0.0933275	0.101895	0.107221	0.100695	0.0860875
ESTIMATED
KAR1 EC50		300 nM
KAR2 EC50		1 uM

## Sheet: Fig1b
Sample	STH7	Mean	SD		CACS	Mean	SD		RELEX	SD	AVERAGE	SD	SE		STH7	average	se
water-1	32.91	33.735	1.16673		28.19	28.41	0.311127		0.0249468	0.00113599	0.0222942	0.00252703	0.00145898		water	0.0222942	0.00145898
	34.56				28.63										0.1 uM KAR1	0.643985	0.0308756
water-2	33.99	33.13	1.21622		27.51	27.48	0.0424264		0.019915	0.00076184					1 uM KAR1	0.892178	0.0550824
	32.27				27.45										0.1 uM KAR2	0.491076	0.0395147
water-3	32.99	33.065	0.106066		27.54	27.56	0.0282843		0.0220206	9.32372e-05					1 uM KAR2	0.61543	0.0918121
	33.14				27.58
0.1 K1-1	27.73	27.62	0.155563		27.08	27.06	0.0282843		0.678302	0.00452938	0.643985	0.0534782	0.0308756
	27.51				27.04
0.1 K1-2	27.3	27.32	0.0282843		26.72	26.745	0.0353553		0.671286	0.00158238
	27.34				26.77
0.1 K1-3	26.92	26.965	0.0636396		26.23	26.185	0.0636396		0.582367	0.00278981
	27.01				26.14
1 K1-1	26.73	26.675	0.0777817		26.42	26.475	0.0777817		0.870551	0.00509606	0.892178	0.0954055	0.0550824
	26.62				26.53
1 K1-2	26.79	26.685	0.148492		26.78	26.68	0.141421		0.99654	0.0108277
	26.58				26.58
1 K1-3	27.2	27.11	0.127279		26.81	26.805	0.00707107		0.809442	0.00401379
	27.02				26.8
0.1 K2-1	28.12	28.18	0.0848528		27.07	27.08	0.0141421		0.466516	0.00164836	0.491076	0.0684415	0.0395147
	28.24				27.09
0.1 K2-2	27.66	27.42	0.339411		26.7	26.605	0.13435		0.568408	0.00990625
	27.18				26.51
0.1 K2-3	28.06	27.96	0.141421		26.83	26.77	0.0848528		0.438303	0.00360622
	27.86				26.71
1 K2-1	27.18	27.015	0.233345		26.72	26.65	0.0989949		0.776469	0.00959114	0.61543	0.159023	0.0918121
	26.85				26.58
1 K2-2	27.11	27.055	0.0777817		25.88	25.93	0.0707107		0.458502	0.0025685
	27				25.98
1 K2-3	27.24	27.225	0.0212132		26.48	26.515	0.0494975		0.61132	0.00161752
	27.21				26.55
Sample	DLK2-1	Mean	SD		CACS	Mean	SD		RELEX	SD	AVERAGE	SD	SE		DLK2-1	average	se
water-1	30.9	30.725	0.247487		30.29	30.67	0.537401		0.962594	0.0246202	1.09562	0.16097	0.0929361
	30.55				31.05										water	1.09562	0.0929361
water-2	30.33	30.06	0.381838		30.16	30.13	0.0424264		1.04972	0.0148122					0.1 uM KAR1	2.83348	0.372607
	29.79				30.1										1 uM KAR1	5.27825	0.772692
water-3	29.64	30.015	0.53033		30.34	30.365	0.0353553		1.27456	0.024004					0.1 uM KAR2	1.84224	0.361198
	30.39				30.39										1 uM KAR2	2.95653	0.31198
0.1 K1-1	29.15	28.905	0.346482		29.88	30.095	0.304056		2.28153	0.0503993	2.83348	0.645374	0.372607
	28.66				30.31
0.1 K1-2	28.5	28.375	0.176777		30.23	30.2	0.0424264		3.54307	0.0270509
	28.25				30.17
0.1 K1-3	28.15	28.3	0.212132		29.6	29.72	0.169706		2.67586	0.0353373
	28.45				29.84
1 K1-1	26.79	26.91	0.169706		28.83	28.895	0.0919239		3.95863	0.0375584	5.27825	1.33834	0.772692
	27.03				28.96
1 K1-2	27.34	27.04	0.424264		29.79	29.77	0.0282843		6.63456	0.110401
	26.74				29.75
1 K1-3	27.37	27.33	0.0565685		30.04	29.72	0.452548		5.24157	0.090663
	27.29				29.4
0.1 K2-1	28.89	28.84	0.0707107		29.59	29.49	0.141421		1.56917	0.0113724	1.84224	0.625612	0.361198
	28.79				29.39
0.1 K2-2	28.36	28.54	0.254558		28.86	29.025	0.233345		1.39959	0.0237353
	28.72				29.19
0.1 K2-3	28.57	28.665	0.13435		30.17	30.02	0.212132		2.55797	0.0300645
	28.76				29.87
1 K2-1	28.01	28.015	0.00707107		30.12	29.845	0.388909		3.55537	0.0472272	2.95653	0.540366	0.31198
	28.02				29.57
1 K2-2	27.95	28.005	0.0777817		29.61	29.33	0.39598		2.50533	0.0407824
	28.06				29.05
1 K2-3	28.04	27.83	0.296985		29.84	29.32	0.735391		2.80889	0.100426
	27.62				28.8

## Sheet: Fig1d
	mock	0.1 µM KAR1	1 µM KAR1	10 µM KAR1	0.1 µM KAR2	1 µM KAR2	10 µM KAR2
1	20.546	11.179	10.997	10.181	15.221	12.653	11.667
2	18.663	10.32	10.194	7.848	17.802	11.689	10.524
3	16.914	12.355	12.175	8.551	12.04	12.31	11.083
4	16.076	11.216	12.123	6.321	19.18	12.44	12.096
5	18.298	13.719	8.521	10.462	9.977	14.675	8.483
6	14.778	14.636	15.016	7.534	12.442	19.385	7.767
7	18.246	13.08	11.266	10.788	13.969	13.744	10.828
8	17.438	12.885	9.526	7.406	13.126	12.513	11.984
9	14.823	8.468	8.001	6.138	17.664	13.981	7.836
10	15.366		9.968	6.197	13.92	15.482	6.028
11	16.528		10.389	9.487	14.323	9.554	7.29
12	16.038		10.545	7.952	13.011	12.11	11.376
13	18.898		8.623				7.502
14	17.532		10.756
15	18.695		10.127
16	11.329
MEAN	16.8855	11.9842	10.5485	8.23875	14.3896	13.378	9.57415
STDEV	2.18836	1.88954	1.72919	1.66663	2.67461	2.43214	2.12345
Lower 95% CI	15.72	10.53	9.591	7.18	12.69	11.83	8.291
Upper 95% CI	18.05	13.44	11.51	9.298	16.09	14.92	10.86
95% CI ±	1.1645	1.45578	0.961533	1.05925	1.70042	1.542	1.28585

## Sheet: Fig1e
Sample	Cp	MEAN	STDEV		CACS		RELEX				Normalised
Mock 1	26.63	26.69	0.0848528		26.14		0.68302					AVERAGE	STDEV	STERR
Mock 1	26.75										mock	0.69578	0.116269	0.0671277
Mock 2	26.91	26.91	0		26.62		0.817902				0.1 µM KAR1	0.798011	0.371725	0.214616
Mock 2	26.91										1 µM KAR1	1.88451	0.987018	0.569855
Mock 3	26.98	26.89	0.127279		26.12		0.586417				10 µM KAR1	6.88279	1.60942	0.929201
Mock 3	26.8										0.1 µM KAR2	0.738044	0.213205	0.123094
											1 µM KAR2	0.868596	0.0530876	0.0306502
0.1 µM KAR1 1	26.47	26.385	0.120208		25.645		0.598739				10 µM KAR2	2.57797	0.484655	0.279816
0.1 µM KAR1 1	26.3
0.1 µM KAR1 2	27.54	27.36	0.254558		26.545		0.568408
0.1 µM KAR1 2	27.18
0.1 µM KAR1 3	26.56	26.49	0.0989949		26.785		1.22688
0.1 µM KAR1 3	26.42
1 µM KAR1 1	25.81	25.855	0.0636396		26.415		1.47427
1 µM KAR1 1	25.9
1 µM KAR1 2	24.99	24.955	0.0494975		26.545		3.01049
1 µM KAR1 2	24.92
1 µM KAR1 3	25.94	25.905	0.0494975		26.13		1.16878
1 µM KAR1 3	25.87
10 µM KAR1 1	22.94	22.86	0.113137		25.96		8.57419
10 µM KAR1 1	22.78
10 µM KAR1 2	23.86	23.865	0.00707107		26.29		5.37029
10 µM KAR1 2	23.87
10 µM KAR1 3	24	23.985	0.0212132		26.73		6.7039
10 µM KAR1 3	23.97
0.1 µM KAR2 1	26.7	26.665	0.0494975		26.63		0.976032
0.1 µM KAR2 1	26.63
0.1 µM KAR2 2	27.03	27.105	0.106066		26.535		0.673617
0.1 µM KAR2 2	27.18
0.1 µM KAR2 3	26.97	27	0.0424264		26.175		0.564482
0.1 µM KAR2 3	27.03
1 µM KAR2 1	26.6	26.605	0.00707107		26.345		0.835088
1 µM KAR2 1	26.61
1 µM KAR2 2	26.25	26.145	0.148492		25.895		0.840896
1 µM KAR2 2	26.04
1 µM KAR2 3	26.88	26.89	0.0141421		26.785		0.929805
1 µM KAR2 3	26.9
10 µM KAR2 1	24.64	24.67	0.0424264		25.93		2.39496
10 µM KAR2 1	24.7
10 µM KAR2 2	24.91	24.88	0.0424264		26.025		2.21146
10 µM KAR2 2	24.85
10 µM KAR2 3	24.86	24.885	0.0353553		26.53		3.12748
10 µM KAR2 3	24.91

## Sheet: Fig2b
Primer efficiency	Bt seeds	Bt seedlings														SEED	mock	w/ KAR1		SE	mock	w/ KAR1
CACS	0.95	0.9														BtKAI2a	0.738383	0.258714		BtKAI2a	0.024608	0.0017687
BtKAI2a	0.88	0.75														BtKAI2b	6.50669	1.96208		BtKAI2b	1.27551	0.189026
BtKAI2b	0.91	0.84														BtKAI2c	2.75218	3.37977		BtKAI2c	0.194909	0.35977
BtKAI2c	0.95	0.98
STH7	0.9	0.94														SEEDLINGS	mock	w/ KAR1		SE	mock	w/ KAR1
																BtKAI2a	0.484673	0.514253		BtKAI2a	0.0254046	0.0261061
Sample	BtKAI2a	Mean	SD		CACS	Mean	SD		RELEX	SD	AVERAGE	SD	SE			BtKAI2b	2.86869	3.61049		BtKAI2b	0.314161	0.171984
seed-mock-1	26.58	26.685	0.148492		26.86	26.91	0.0707107		0.714264	0.00585147	0.738383	0.0426223	0.024608			BtKAI2c	0.0280679	0.0279185		BtKAI2c	0.00798271	0.00241337
	26.79				26.96
seed-mock-2	26.45	26.465	0.0212132		26.69	26.7	0.0141421		0.71329	0.000949549
	26.48				26.71
seed-mock-3	28.21	28.445	0.33234		28.67	28.72	0.0707107		0.787596	0.0111411
	28.68				28.77
seed-KAR1-1	28.25	28.14	0.155563		26.28	26.445	0.233345		0.208974	0.0029992	0.258714	0.00250131	0.0017687
	28.03				26.61
seed-KAR1-2	27.12	27.125	0.00707107		25.77	25.795	0.0353553		0.256945	0.000419158
	27.13				25.82
seed-KAR1-3	27.25	27.225	0.0353553		25.86	25.91	0.0707107		0.260483	0.00104915
	27.2				25.96
seedling-mock-1	25.23	25.355	0.176777		25.87	25.95	0.113137		0.439343	0.00497858	0.484673	0.0440021	0.0254046
	25.48				26.03
seedling-mock-2	25.32	25.37	0.0707107		26.14	26.125	0.0212132		0.487462	0.00175446
	25.42				26.11
seedling-mock-3	25.82	25.855	0.0494975		26.67	26.67	0		0.527215	0.00100931
	25.89				26.67
seedling-KAR1-1	25.8	25.7	0.141421		26.57	26.595	0.0353553		0.547964	0.00374379	0.514253	0.0452171	0.0261061
	25.6				26.62
seedling-KAR1-2	25.52	25.56	0.0565685		26.14	26.21	0.0989949		0.462868	0.00277265
	25.6				26.28
seedling-KAR1-3	25.79	25.69	0.141421		26.55	26.54	0.0141421		0.531926	0.00321165
	25.59				26.53
Sample	BtKAI2b	Mean	SD		CACS	Mean	SD		RELEX	SD	AVERAGE	SD	SE
seed-mock-1	23.88	23.99	0.155563		26.86	26.91	0.0707107		5.04419	0.0459636	6.50669	2.20925	1.27551
	24.1				26.96
seed-mock-2	23.69	23.66	0.0424264		26.69	26.7	0.0141421		5.42781	0.0126079
	23.63				26.71
seed-mock-3	24.91	24.955	0.0636396		28.67	28.72	0.0707107		9.04808	0.0453512
	25				28.77
seed-KAR1-1	25.06	24.855	0.289914		26.28	26.445	0.233345		2.11267	0.0432843	1.96208	0.267324	0.189026
	24.65				26.61
seed-KAR1-2	24.43	24.455	0.0353553		25.77	25.795	0.0353553		1.77305	0.00499356
	24.48				25.82
seed-KAR1-3	24.06	24.275	0.304056		25.86	25.91	0.0707107		2.15111	0.0328142
	24.49				25.96
seedling-mock-1	23.82	23.84	0.0282843		25.87	25.95	0.113137		2.30658	0.0127928	2.86869	0.544143	0.314161
	23.86				26.03
seedling-mock-2	23.68	23.645	0.0494975		26.14	26.125	0.0212132		2.90663	0.00844476
	23.61				26.11
seedling-mock-3	23.99	23.965	0.0353553		26.67	26.67	0		3.39288	0.00500548
	23.94				26.67
seedling-KAR1-1	23.64	23.635	0.00707107		26.57	26.595	0.0353553		3.95414	0.00643961	3.61049	0.297885	0.171984
	23.63				26.62
seedling-KAR1-2	23.49	23.465	0.0353553		26.14	26.21	0.0989949		3.42571	0.0181005
	23.44				26.28
seedling-KAR1-3	23.8	23.8	0		26.55	26.54	0.0141421		3.45164	0.00183924
	23.8				26.53
Sample	BtKAI2c	Mean	SD		CACS	Mean	SD		RELEX	SD	AVERAGE	SD	SE
seed-mock-1	25.55	25.595	0.0636396		26.86	26.91	0.0707107		2.40655	0.0123073	2.75218	0.337592	0.194909
	25.64				26.96
seed-mock-2	25.11	25.175	0.0919239		26.69	26.7	0.0141421		2.76887	0.0115768
	25.24				26.71
seed-mock-3	27.03	27.035	0.00707107		28.67	28.72	0.0707107		3.08112	0.0083918
	27.04				28.77
seed-KAR1-1	23.79	23.7	0.127279		26.28	26.445	0.233345		6.25381	0.0887681	3.37977	0.508791	0.35977
	23.61				26.61
seed-KAR1-2	24.1	24.14	0.0565685		25.77	25.795	0.0353553		3.02	0.0112162
	24.18				25.82
seed-KAR1-3	23.87	23.935	0.0919239		25.86	25.91	0.0707107		3.73954	0.0245675
	24				25.96
seedling-mock-1	33.19	33.245	0.0777817		25.87	25.95	0.113137		0.0122317	8.19455e-05	0.0280679	0.0138265	0.00798271
	33.3				26.03
seedling-mock-2	31.6	31.76	0.226274		26.14	26.125	0.0212132		0.0377411	0.000299532
	31.92				26.11
seedling-mock-3	32.86	32.415	0.629325		26.67	26.67	0		0.034231	0.000664583
	31.97				26.67
seedling-KAR1-1	33.09	32.575	0.72832		26.57	26.595	0.0353553		0.0292447	0.000692738	0.0279185	0.00418008	0.00241337
	32.06				26.62
seedling-KAR1-2	32.02	32.115	0.13435		26.14	26.21	0.0989949		0.0312747	0.000248959
	32.21				26.28
seedling-KAR1-3	32.8	32.86	0.0848528		26.55	26.54	0.0141421		0.0232362	7.23835e-05
	32.92				26.53

## Sheet: Fig3a
No Seeds	mock			1uM KAR1			1uM KAR2
75	1	2	3	1	2	3	1	2	3
1F	6	3	12	9	6	14	13	7	9
	2	1	10	11	8	15	11	5	8
	7	5	13	11	9	15	10	6	10
SUM	15	9	35	31	23	44	34	18	27
13D	10	3	10	17	10	20	10	9	16
	6	10	6	19	10	19	15	12	19
	6	8	7	14	13	18	10	13	19
SUM	22	21	23	50	33	57	35	34	54
9A	2	1	4	17	9	11	3	8	5
	0	4	4	10	13	13	5	7	9
	2	5	4	7	9	12	4	6	5
SUM	4	10	12	34	31	36	12	21	19
16D	8	8	10	17	19	19	4	6	15
	7	3	9	17	22	21	9	9	18
	4	1	5	21	21	18	8	11	15
SUM	19	12	24	55	62	58	21	26	48
2A	3	12	1	1	2	3	4	7	4
	1	7	3	3	8	3	1	3	3
	4	9	4	2	9	2	1	5	2
SUM	8	28	8	6	19	8	6	15	9
3G	0	1	3	2	0	0	1	0	7
	0	1	4	3	2	0	2	1	3
	3	2	0	1	1	4	1	1	1
SUM	3	4	7	6	3	4	4	2	11
Ler	11	16	18	19	22	23	23	24	22
	22	12	15	22	21	23	25	25	24
	18	13	18	22	21	19	23	25	25
SUM	51	41	51	63	64	65	71	74	71
kai2	2	3	7	1	3	7	1	2	7
	4	3	6	2	0	1	6	1	3
	2	4	4	0	1	5	2	3	6
SUM	8	10	17	3	4	13	9	6	16

## Sheet: Fig3b
Sample	Cp	MEAN	STDEV		CACS		RELEX		MEAN	STDEV	STERR			MEANS	mock	KAR1	KAR2
Ler mock 1	29.28	29.595	0.445477		23.63		0.0160087		0.0183505	0.00315978	0.0018243			Ler	0.0183505	0.0174716	0.0443836
	29.91													BtKAI2a 1F	0.00903939	0.0207263	0.0108496
Ler mock 2	29.91	29.815	0.13435		23.945		0.0170983							BtKAI2a 13D	0.00727895	0.0112452	0.0162571
	29.72													BtKAI2b 9A	0.00458138	0.0299214	0.0121664
Ler mock 3	28.94	29.21	0.381838		23.7		0.0219445							BtKAI2b 16D	0.00621534	0.0557111	0.0282639
	29.48
														STDEV	mock	KAR1	KAR2
Ler KAR1 1	29.5	29.63	0.183848		23.71		0.0165159		0.0174716	0.000848396	0.000489822			Ler	0.00315978	0.000848396	0.00954505
	29.76													BtKAI2a 1F	0.00213203	0.0104241	0.00225453
Ler KAR1 2	29.49	29.55	0.0848528		23.735		0.0177628							BtKAI2a 13D	0.000566556	0.00337875	0.00678554
	29.61													BtKAI2b 9A	0.00141929	0.0180072	0.00476144
Ler KAR1 3	29.56	29.585	0.0353553		23.8		0.018136							BtKAI2b 16D	0.00218398	0.0126357	0.0051499
	29.61
														STERR	mock	KAR1	KAR2
Ler KAR2 1	28.1	27.865	0.33234		23.495		0.0483614		0.0443836	0.00954505	0.00551084			Ler	0.0018243	0.000489822	0.00551084
	27.63													BtKAI2a 1F	0.00123093	0.00601833	0.00130165
Ler KAR2 2	28.05	28.04	0.0141421		23.755		0.0512964							BtKAI2a 13D	0.000327101	0.00195072	0.00391763
	28.03													BtKAI2b 9A	0.00081943	0.0103964	0.00274902
Ler KAR2 3	28.85	28.77	0.113137		23.87		0.0334929							BtKAI2b 16D	0.00126092	0.00729522	0.00297329
	28.69
														RELATIVE	mock	KAR1	KAR2
BtKAI2a 1F mock 1	31.3	31.38	0.113137		24.165		0.00673083		0.00903939	0.00213203	0.00123093			Ler	1	0.952103	2.41866
	31.46													BtKAI2a 1F	1	2.29288	1.20026
BtKAI2a 1F mock 2	30.68	30.945	0.374767		24.43		0.0109343							BtKAI2a 13D	1	1.54489	2.23344
	31.21													BtKAI2b 9A	1	6.53109	2.65561
BtKAI2a 1F mock 3	31.41	31.195	0.304056		24.47		0.00945308							BtKAI2b 16D	1	8.96349	4.54744
	30.98
														STDEV
BtKAI2a 1F KAR1 1	31.73	31.58	0.212132		24.78		0.00897421		0.0207263	0.0104241	0.00601833			Ler	0.17219	0.0462329	0.520152
	31.43													BtKAI2a 1F	0.23586	1.15318	0.249411
BtKAI2a 1F KAR1 2	29.91	30.33	0.59397		25.215		0.0288557							BtKAI2a 13D	0.0778348	0.464181	0.932214
	30.75													BtKAI2b 9A	0.309796	3.93051	1.0393
BtKAI2a 1F KAR1 3	30.16	30.305	0.205061		24.945		0.0243489							BtKAI2b 16D	0.351386	2.03299	0.828578
	30.45
														STERR
BtKAI2a 1F KAR2 1	31.42	30.795	0.883883		23.97		0.00882003		0.0108496	0.00225453	0.00130165			Ler	0.0994142	0.0266926	0.30031
	30.17													BtKAI2a 1F	0.136174	0.66579	0.143998
BtKAI2a 1F KAR2 2	31.27	30.775	0.700036		24.195		0.0104526							BtKAI2a 13D	0.0449379	0.267995	0.538214
	30.28													BtKAI2b 9A	0.178861	2.26928	0.600041
BtKAI2a 1F KAR2 3	30.62	30.25	0.523259		24.015		0.0132763							BtKAI2b 16D	0.202873	1.17374	0.47838
	29.88
BtKAI2a 13D mock 1	31.46	31.3	0.226274		24.21		0.00734002		0.00727895	0.000566556	0.000327101
	31.14
BtKAI2a 13D mock 2	31.57	31.135	0.615183		24.135		0.0078125
	30.7
BtKAI2a 13D mock 3	31.66	31.225	0.615183		24		0.00668434
	30.79
BtKAI2a 13D KAR1 1	31.12	30.505	0.869741		24.2		0.0126475		0.0112452	0.00337875	0.00195072
	29.89
BtKAI2a 13D KAR1 2	30.32	30.94	0.876812		23.86		0.00739108
	31.56
BtKAI2a 13D KAR1 3	29.88	29.91	0.0424264		23.72		0.013697
	29.94
BtKAI2a 13D KAR2 1	30.27	30.285	0.0212132		23.785		0.0110485		0.0162571	0.00678554	0.00391763
	30.3
BtKAI2a 13D KAR2 2	30.08	30.29	0.296985		24.11		0.0137922
	30.5
BtKAI2a 13D KAR2 3	28.89	28.955	0.0919239		23.57		0.0239306
	29.02
BtKAI2b 9A mock 1	31.7	31.88	0.254558		24.545		0.00619363		0.00458138	0.00141929	0.00081943
	32.06
BtKAI2b 9A mock 2	31.49	31.815	0.459619		23.86		0.00403001
	32.14
BtKAI2b 9A mock 3	33.67	32.545	1.59099		24.395		0.00352051
	31.42
BtKAI2b 9A KAR1 1	28.95	28.79	0.226274		24.48		0.0504151		0.0299214	0.0180072	0.0103964
	28.63
BtKAI2b 9A KAR1 2	29.61	29.41	0.282843		23.95		0.0227183
	29.21
BtKAI2b 9A KAR1 3	29.42	29.805	0.544472		23.895		0.0166308
	30.19
BtKAI2b 9A KAR2 1	31.54	31.425	0.162635		24.205		0.00670754		0.0121664	0.00476144	0.00274902
	31.31
BtKAI2b 9A KAR2 2	30.16	30.53	0.523259		24.405		0.0143282
	30.9
BtKAI2b 9A KAR2 3	31.1	31.065	0.0494975		25.05		0.0154634
	31.03
BtKAI2b 16D mock 1	31.07	30.89	0.254558		23.885		0.00778547		0.00621534	0.00218398	0.00126092
	30.71
BtKAI2b 16D mock 2	31.56	31.855	0.417193		23.785		0.00372124
	32.15
BtKAI2b 16D mock 3	30.97	30.745	0.318198		23.615		0.00713931
	30.52
BtKAI2b 16D KAR1 1	28.09	28.215	0.176777		23.665		0.0426888		0.0557111	0.0126357	0.00729522
	28.34
BtKAI2b 16D KAR1 2	27.84	27.725	0.162635		23.845		0.0679209
	27.61
BtKAI2b 16D KAR1 3	29.71	29.68	0.0424264		25.535		0.0565237
	29.65
BtKAI2b 16D KAR2 1	29.34	29.02	0.452548		23.735		0.0256482		0.0282639	0.0051499	0.00297329
	28.7
BtKAI2b 16D KAR2 2	28.64	28.76	0.169706		23.89		0.0341967
	28.88
BtKAI2b 16D KAR2 3	29.65	29.365	0.403051		24.04		0.0249468
	29.08

## Sheet: Fig3c
	Ler									kai2-2									BtKAI2a 1F									BtKAI2a 13D									BtKAI2b 9A									BtKAI2b 16D
	mock1	mock2	mock3	100 nM KAR1-1	100 nM KAR1-2	100 nM KAR1-3	100 nM KAR2-1	100 nM KAR2-2	100 nM KAR2-3	mock1	mock2	mock3	100 nM KAR1-1	100 nM KAR1-2	100 nM KAR1-3	100 nM KAR2-1	100 nM KAR2-2	100 nM KAR2-3	mock1	mock2	mock3	100 nM KAR1-1	100 nM KAR1-2	100 nM KAR1-3	100 nM KAR2-1	100 nM KAR2-2	100 nM KAR2-3	mock1	mock2	mock3	100 nM KAR1-1	100 nM KAR1-2	100 nM KAR1-3	100 nM KAR2-1	100 nM KAR2-2	100 nM KAR2-3	mock1	mock2	mock3	100 nM KAR1-1	100 nM KAR1-2	100 nM KAR1-3	100 nM KAR2-1	100 nM KAR2-2	100 nM KAR2-3	mock1	mock2	mock3	100 nM KAR1-1
1	7.654	5.234	7.041	5.111	6.004	6.631	4.505	2.638	3.67	7.395	9.811	8.377	8.473	9.869	7.476	9.438	8.556	7.91	8.358	8.65	6.636	6.462	7.342	6.359	6.144	5.126	5.53	7.248	6.306	6.815	6.853	7.793	6.163	4.827	5.059	5.583	8.136	6.136	7.066	5.03	3.07	3.531	6.479	5.176	5.751	6.654	8.13	6.392	3.858
2	7.255	5.657	6.234	6.084	6.405	5.837	3.085	2.755	4.041	8.125	8.721	9.501	8.014	8.09	10.091	8.369	7.756	7.614	7.28	5.589	5.304	5.306	6.626	6.721	5.08	5.134	5.65	6.918	7.17	7.474	6.662	5.401	5.971	3.86	5.069	5.421	6.394	6.461	6.696	4.478	3.595	3.229	4.946	6.14	4.407	4.738	6.402	6.054	3.512
3	7.458	5.536	7.711	6.099	6.115	5.361	3.821	2.795	4.353	7.591	8.151	6.997	8.785	7.546	7.544	6.888	7.006	7.856	7.79	7.598	6.384	5.503	7.29	5.391	6.183	6.041	6.64	6.609	6.785	6.779	6.395	7.21	6.806	3.126	5.109	5.871	6.879	6.009	6.684	4.647	3.979	4.877	5.131	5.976	5.279	7.469	7.332	7.917	3.772
4	5.756	5.673	6.655	4.694	5.602	5.109	4.185	3.9	4.542	7.829	10.273	7.015	7.325	6.858	7.963	6.753	7.526	7.924	6.843	6.719	6.241	5.953	5.29	6.567	7.277	5.662	5.903	5.473	7.18	8.192	6.122	6.507	7.125	4.646	5.142	5.649	6.828	6.407	4.519	3.109	5.236	3.981	5.451	5.48	5.534	6.961	5.841	7.011	4.193
5	6.273	7.027	6.381	7.035	5.264	5.811	3.171	2.744	4.433	6.137	7.077		8.508		7.627	6.486	8.849	6	8.798	7.358	7.041	6.347	5.795	6.963	4.614	6.29	6.845	7.003	7.848	6.056	6.592	7.544	5.367	5.167	4.317	4.869	7.017	6.695	7.618	4.038	5.803	3.742	4.984	4.996	4.643	5.199	6.12	8.699	3.018
6	5.397	7.444	6.657	5.66	5.834	5.482	4.06	3.688	4.076	7.644	8.553						8.846	7.925	7.643	6.951	6.57	4.893	7.566	6.344	6.7	4.548	4.895	6.828	6.49	6.876	6.366	6.404	7.578	3.775	4.689	5.062	7.635	5.776	7.276	3.028	4.127	3.267	5.37	4.773	4.662	7.094	7.223	7.55	4.49
7	7.295	6.276	8.47	4.69	5.924	6.601	3.13	3.328	4.193	8.078	7.776						7.13	7.499	6.402	7.973	6.848	6.838	7.076	5.024	6.562	5.096	4.457	8.276	7.278	6.751	7.947	7.748	6.081	4.281	5.447	5.855	6.493	5.398	6.225	3.988	3.772	4.204	5.438	4.993	4.52	6.566	6.68	6.298	4.252
8	8.152	7.892	6.629	6.508	4.972	7.896	3.59	4.065	3.881	8.73							7.714	5.789	6.01	7.323	8.273	5.94	6.564	5.709	6.945	4.989	6.425	7.03	7.396	8.703	5.823	7.011	6.159	4.199	6.022	6.605	5.886	6.917	6.347	4.391	4.412	3.108	4.393	4.976	5.755	6.35	6.723	8.155	4.462
9	6.487	7.03	7.933	6.629	6.486	6.072	2.822	4.637	4.274	8.669							8.469		6.348	7.419	6.567	6.375	7.178	5.764	5.245	4.608	3.856	8.951	6.224	8.292	8.654	8.275	6.673	5.009	5.333	5.586	5.522	6.351	7.191	4.122	2.606	3.495	5.588	5.093	5.105	6.683	7.782	7.354	4.145
10	6.97	9.03	7.22	6.06	5.455	5.6	3.293	3.437	3.593	9.84							7.67		6.265	8.848	5.898	4.945	5.397	5.989	6.413	4.615	4.118	7.233	5.763	6.392	6.847	6.989	6.214	5.094	6.392	5.423	6.608	6.315	7.149	4.404	3.373	4.129	5.25	5.308	4.743	8.845	7.959	6.322	5.042
11	4.745	7.59	7.259	6.629	5.782	6.123	3.808	3.681	3.825	8.63							8.989		5.578	7.593	7.069	4.913	6.08	6.119	5.38	5.87	5.343	6.793	7.187	7.421	6.016	6.392	5.837	4.855	6.898	6.101	6.892	5.69	6.612	4.214	4.088	4.309	5.635	5.724	4.738	6.367	8.008	7.023	4.022
12	5.879	7.291	7.013	5.479	5.355	6.226	4.044	3.867	3.653								7.15		6.67	7.807	6.698	5.999	6.271	4.795	5.906	6.314	5.305	7.543	8.042	7.161	6.958	7.282	6.353	4.003	6.588	4.835	6.748	7.136	7.494	3.664	3.968	2.439	4.293	5.153	5.784	6.964	6.815	6.271	4.402
13	7.82	6.078	7.585	6.963	5.26	4.414	3.56	2.894	3.711										6.62	8.056	6.671	4.932	6.386	5.88	5.676	6.086	4.255	6.971	7.768	7.265	7.384	5.777	7.137	4.514	5.452	4.517	7.428	5.74	7.465	4.293	3.766	3.729	5.345	5.079	4.106	6.909	7.768	6.96	4.422
14	6.128	6.565	6.862	5.936	5.765	6.863	4.282	3.321	4.563										8.674	6.908	7.014	5.016	7.123	5.554	4.641	6.456	5.548	7.347	6.886	7.087	6.504	7.527	5.325	4.133	4.338	6.178	6.856	7.106	7.636	4.767	4.348	4.034	5.728	5.377	4.958	7.344	6.17	6.122	3.552
15	7.809	6.159	7.027	6.549	5.972	5.398	2.48	4.491	3.973										6.86	6.284	7.376	5.351	5.992	5.706	5.038	6.147	6.04	6.792	7.237	7.532	7.202	6.065	6.195	4.945	4.601	6.852	7.276	6.086	6.951	3.89	4.477	4.716	5.127	5.636	5.404	7.268	6.719	7.691	3.864
16	6.476	7.036	7.897	5.467	4.639	6.666	4.812	2.712	4.543										7.256	5.975	7.319	6.218	6.607	6.505	6.06	4.476	5.449	6.806	6.72	7.98	7.017	6.469	6.61	4.688	6.09	5.685	6.873	6.128	7.344	3.8	3.765	3.76	5.218	5.098	5.145	5.77	6.235	7.557	3.406
17	5.163	5.507	6.551	7.175	5.727	5.76	2.941	2.863	2.839										8.526	6.238	6.496	5.843	6.851	6.562	5.813	4.924	5.863	7.849	6.169	7.748	5.726	6.118	5.708	5.426	6.284	4.359	6.385	7.818	6.161	4.399	3.163	3.85	4.62	4.762	4.325	6.577	6.489	6.578	4.711
18	7.508	7.757	6.688	6.376	6.338	5.573	2.763	4.005	3.975										7.587	8.217	8.268	7.385	6.375	6.334	5.792	5.222	5.572	6.776	7.806	7.246	6.617	6.12	5.539	5.339	5.631	5.459	8.335	6.481	6.32	4.854	3.163	3.854	5.765	3.951	4.907		8.05	8.131
average	6.67917	6.71011	7.10072	6.06356	5.71661	5.96794	3.57511	3.4345	4.00767	8.06073	8.62314	7.9725	8.221	8.09075	8.1402	7.5868	7.97175	7.31463	7.19489	7.30589	6.81517	5.78994	6.54494	6.01589	5.85939	5.42244	5.42744	7.13589	7.01417	7.32056	6.76028	6.81289	6.26894	4.54928	5.47006	5.55056	6.8995	6.36944	6.81967	4.17311	3.92839	3.79189	5.2645	5.20506	4.987	6.69165	7.02478	7.11583	4.06606
AVERAGE	Ler	kai2-2	BtKAI2a 1F	BtKAI2a 13D	BtKAI2b 9A	BtKAI2b 16D	BtKAI2c 2A	BtKAI2c 3G
mock	6.83	8.21879	7.10531	7.15687	6.6962	6.94409	8.85244	8.78447
100 nM KAR1	5.91604	8.15065	6.11693	6.61404	3.96446	3.85597	8.81419	8.57317
100 nM KAR2	3.67243	7.62439	5.56976	5.18996	5.15219	5.16543	8.95398	8.62243
SE	Ler	kai2-2	BtKAI2a 1F	BtKAI2a 13D	BtKAI2b 9A	BtKAI2b 16D	BtKAI2c 2A	BtKAI2c 3G
mock	0.135656	0.203774	0.148571	0.0890668	0.164997	0.128927	0.197518	0.247092
100 nM KAR1	0.103462	0.0379612	0.223728	0.173213	0.111518	0.19441	0.179028	0.184189
100 nM KAR2	0.172465	0.190625	0.144822	0.321184	0.0843564	0.22349	0.0862746	0.29789
[truncated: 23 more columns]

## Sheet: Fig3d
Sample	Cp	MEAN	STDEV		CACS		RELEX				AVERAGE	mock	KAR1	KAR2		STDEV	mock	KAR1	KAR2		STERR	mock	KAR1	KAR2
Ler-mock	27.05	27.12	0.0989949		24.225		0.134437				Ler	0.112794	0.226829	0.658173		Ler	0.0192167	0.0350436	0.0777352		Ler	0.0110948	0.0202325	0.0448804
	27.19										1F	0.270736	1.63795	3.10194		1F	0.0382492	0.103507	0.393135		1F	0.0220832	0.0597596	0.226977
	27.33	27.245	0.120208		24.01		0.106211				13D	0.168862	0.916841	1.75643		13D	0.0117044	0.0492384	0.265913		13D	0.00675753	0.0284278	0.153525
	27.16										9A	0.169029	4.08271	3.00097		9A	0.0146468	0.453602	0.089278		9A	0.00845635	0.261887	0.0515447
	27.71	27.63	0.113137		24.275		0.0977337				16D	0.139367	4.03971	2.84715		16D	0.0170548	0.453602	0.329104		16D	0.00984659	0.261887	0.190008
	27.55
Ler-KAR1	26.1	26.115	0.0212132		24.195		0.264255				RELATIVE
	26.13										AVERAGE	mock	KAR1	KAR2		STDEV	mock	KAR1	KAR2		STERR	mock	KAR1	KAR2
	26.33	26.475	0.205061		24.3		0.221442				Ler	1	2.01101	5.83519		Ler	0.17037	0.310688	0.68918		Ler	0.0983634	0.179376	0.397898
	26.62										1F	1	6.04998	11.4574		1F	0.141278	0.382315	1.4521		1F	0.0815672	0.22073	0.838368
	26.33	26.375	0.0636396		24.015		0.194791				13D	1	5.42952	10.4015		13D	0.0693132	0.291589	1.57473		13D	0.040018	0.168349	0.909173
	26.42										9A	1	24.1539	17.7542		9A	0.0866529	2.68358	0.528183		9A	0.0500291	1.54937	0.304947
											16D	1	28.9862	20.4292		16D	0.122374	3.25474	2.36143		16D	0.0706524	1.87913	1.36337
Ler-KAR2	24.31	24.46	0.212132		24.035		0.744839
	24.61										AVERAGE	mock	KAR1	KAR2		STDEV	mock	KAR1	KAR2		STERR	mock	KAR1	KAR2
	25	24.885	0.162635		24.135		0.594604				Ler	1	2.01101	5.83519		Ler	0.17037	0.310688	0.68918		Ler	0.0983634	0.179376	0.397898
	24.77										1F	2.40028	14.5216	27.501		1F	0.339108	0.917663	3.48544		1F	0.195784	0.529813	2.01232
	25.46	25.33	0.183848		24.675		0.635075				13D	1.49709	8.12848	15.572		13D	0.103768	0.436535	2.35752		13D	0.0599105	0.252034	1.36112
	25.2										9A	1.49856	36.1962	26.6059		9A	0.129855	4.02152	0.791516		9A	0.0749718	2.32183	0.456982
											16D	1.23559	35.815	25.2421		16D	0.151203	4.02152	2.91775		16D	0.0872973	2.32183	1.68457
1F-mock	25.31	25.365	0.0777817		23.65		0.304603
	25.42
	25.97	26.005	0.0494975		24.16		0.278355
	26.04
	26.17	26.325	0.219203		24.2		0.229251
	26.48
1F-KAR1	23.3	23.485	0.26163		24.17		1.6077
	23.67
	23.57	23.57	0		24.205		1.55294
	23.57
	23.2	23.23	0.0424264		24.04		1.75321
	23.26
1F-KAR2	22.91	22.94	0.0424264		24.68		3.34035
	22.97
	22.9	22.895	0.00707107		24.3		2.64818
	22.89
	22.79	22.8	0.0141421		24.53		3.31728
	22.81
13D mock	26.77	26.755	0.0212132		24.13		0.162105
	26.74
	26.58	26.605	0.0353553		24.15		0.182378
	26.63
	26.59	26.655	0.0919239		24.03		0.162105
	26.72
13D-KAR1	24.71	24.7	0.0141421		24.635		0.955945
	24.69
	24.63	24.595	0.0494975		24.495		0.933033
	24.56
	24.64	24.67	0.0424264		24.455		0.861546
	24.7
13D-KAR2	23.77	23.745	0.0353553		24.335		1.50525
	23.72
	23.29	23.44	0.212132		24.23		1.72907
	23.59
	23.64	23.655	0.0212132		24.68		2.03496
	23.67
9A-mock	26.68	26.73	0.0707107		24.185		0.171348
	26.78
	26.5	26.685	0.26163		24.23		0.182378
	26.87
	26.82	26.845	0.0353553		24.14		0.153361
	26.87
9A-KAR1	22.04	22.08	0.0565685		24.17		4.25748
	22.12
	22.83	22.76	0.0989949		24.595		3.56771
	22.69
	22.66	22.64	0.0282843		24.785		4.42292
	22.62
9A-KAR2	22.9	22.895	0.00707107		24.505		3.05252
	22.89
	23.07	22.92	0.212132		24.455		2.89788
	22.77
	22.51	22.525	0.0212132		24.135		3.05252
	22.54
16D mock	27.74	27.745	0.00707107		24.765		0.126745
	27.75
	27.21	27.195	0.0212132		24.54		0.158769
	27.18
	27.46	27.475	0.0212132		24.56		0.132586
	27.49
16D-KAR1	22.49	22.46	0.0424264		24.465		4.01389
	22.43
	22.06	22.1	0.0565685		24.18		4.22807
	22.14
	22.72	22.76	0.0565685		24.715		3.87716
	22.8
16D-KAR2	23.33	23.28	0.0707107		24.68		2.63902
	23.23
	23.29	23.3	0.0141421		24.72		2.67586
	23.31
	22.91	22.89	0.0282843		24.58		3.22657
	22.87

## Sheet: Fig4a, BtKAI2a
Temp	mock			10 µM GR24ent-5DS			20 µM GR24ent-5DS			30 µM GR24ent-5DS			40 µM GR24ent-5DS			50 µM GR24ent-5DS
20.04	0.249971	0.217014	0.227665	0.185153	0.158261	0.186181	0.204166	0.167712	0.168851	0.235501	0.198617	0.15058	0.247617	0.222227	0.189653	0.222285	0.195004	0.194069
20.5495	0.249971	0.217014	0.227665	0.185153	0.158261	0.186181	0.204166	0.167712	0.168851	0.235501	0.198617	0.15058	0.247617	0.222227	0.189653	0.222285	0.195004	0.194069
21.0591	0.184976	0.162814	0.169103	0.144374	0.119826	0.142994	0.163388	0.131038	0.136252	0.178061	0.149925	0.122915	0.192636	0.179881	0.152877	0.172754	0.15456	0.154277
21.5686	0.12283	0.112399	0.116235	0.102954	0.0820141	0.104678	0.122438	0.0946674	0.104719	0.124323	0.105994	0.0942168	0.139235	0.138792	0.120002	0.127287	0.113855	0.11969
22.0781	0.0855627	0.0842863	0.0872043	0.0725845	0.0592325	0.0802204	0.0938002	0.0726867	0.0852099	0.0936301	0.0796338	0.074157	0.10426	0.114155	0.100563	0.101197	0.0874762	0.100755
22.5876	0.0669749	0.0703027	0.0739719	0.0517226	0.0461517	0.0641482	0.0761066	0.0623438	0.0731903	0.0791131	0.0635522	0.0619441	0.08471	0.0988671	0.0903561	0.0871313	0.0731751	0.0900373
23.0972	0.0608647	0.0634465	0.0700893	0.0390542	0.0362688	0.0571079	0.068648	0.0577574	0.0658914	0.0718279	0.0537674	0.0560934	0.0761414	0.0894618	0.0889663	0.0793943	0.0666217	0.084684
23.6067	0.0586677	0.0588675	0.0706042	0.0303592	0.0265897	0.0540028	0.064248	0.0540874	0.0607453	0.0669507	0.0474258	0.0524179	0.0708399	0.0836863	0.0901312	0.0739634	0.0621118	0.0818393
24.1162	0.0524929	0.0529486	0.0690763	0.0211613	0.0144137	0.047577	0.057174	0.0500807	0.0546212	0.0610961	0.0398325	0.0458844	0.0636424	0.0761606	0.0867955	0.0678414	0.0567099	0.0770497
24.6257	0.044311	0.0458858	0.0639812	0.0109624	0.000379547	0.0397542	0.0483289	0.0456439	0.0473863	0.0515131	0.028136	0.0374815	0.0545465	0.065711	0.0798485	0.0601886	0.048389	0.0694647
25.1353	0.0375011	0.0394931	0.0587247	0.000891356	-0.00999049	0.0345081	0.038966	0.0420024	0.0402901	0.0419832	0.0149583	0.0331432	0.0450494	0.0564362	0.0740212	0.0525429	0.0384623	0.0634718
25.6448	0.0307178	0.0335474	0.0536013	-0.00793172	-0.0152216	0.0296602	0.0295478	0.0395149	0.0321208	0.0365955	0.00380538	0.031144	0.0349765	0.0491953	0.0705857	0.0444946	0.029529	0.0590687
26.1543	0.0226865	0.0255639	0.046311	-0.0165213	-0.0210092	0.0215693	0.0193703	0.0345742	0.0213473	0.0316687	-0.00812731	0.0239204	0.0240911	0.0399717	0.0663477	0.0330182	0.0208127	0.0528634
26.6639	0.0129279	0.0148596	0.0363792	-0.0264146	-0.0298974	0.011084	0.00723872	0.02618	0.0109554	0.0238177	-0.0222596	0.014237	0.0127557	0.0282479	0.0588276	0.0198452	0.0102363	0.0434517
27.1734	0.0029572	0.00410794	0.0264304	-0.0374138	-0.0393529	-0.000798061	-0.00645054	0.0162637	0.00402853	0.0128587	-0.0337286	0.00692364	-0.000461734	0.017037	0.0479969	0.00787361	-0.00287596	0.0316397
27.6829	-0.00380896	-0.00315666	0.0192875	-0.0450563	-0.0471947	-0.0119734	-0.0186312	0.00808009	0.00106946	0.000694269	-0.0414082	0.00056459	-0.0135011	0.00875209	0.0391314	-0.00265029	-0.0136503	0.0222176
28.1924	-0.00915938	-0.00949754	0.011406	-0.0484227	-0.0549059	-0.0219612	-0.0289706	0.00124131	-0.00254654	-0.0106555	-0.0512261	-0.0072286	-0.0261231	-0.000557739	0.0306723	-0.013938	-0.0227218	0.0136885
28.702	-0.0159276	-0.0173206	0.00229261	-0.0515016	-0.0608782	-0.0321218	-0.0377727	-0.00628133	-0.00846219	-0.0204636	-0.0625755	-0.0165658	-0.0388409	-0.0130672	0.0193581	-0.0257928	-0.0328879	0.00327151
29.2115	-0.0213291	-0.0248812	-0.00249297	-0.0541088	-0.0646671	-0.0383309	-0.0441406	-0.0113286	-0.0128406	-0.0267548	-0.0693088	-0.0235991	-0.0468457	-0.0231954	0.0111296	-0.0331302	-0.0397627	-0.0047194
29.721	-0.0229497	-0.0308762	-0.00475167	-0.0547804	-0.0706923	-0.0406284	-0.0494055	-0.0144304	-0.0173955	-0.0292792	-0.0711879	-0.0287548	-0.0511288	-0.0307227	0.00569513	-0.0374054	-0.044811	-0.0108188
30.2306	-0.0229576	-0.035082	-0.00816252	-0.0548773	-0.0753988	-0.0421943	-0.0537225	-0.0176664	-0.0219708	-0.0316788	-0.0705703	-0.0322317	-0.0543624	-0.0373403	0.000404275	-0.0426748	-0.0505282	-0.0168042
30.7401	-0.0218003	-0.0349038	-0.00794111	-0.0522584	-0.0731147	-0.0402764	-0.0534596	-0.0158811	-0.0204899	-0.0318156	-0.0653789	-0.0305663	-0.0526342	-0.0394952	-0.000387116	-0.0434539	-0.0515614	-0.0174204
31.2496	-0.0190501	-0.0296786	-0.00325363	-0.0448928	-0.0662353	-0.0352842	-0.0482659	-0.00982398	-0.0149641	-0.0259445	-0.0558045	-0.0255834	-0.0459315	-0.0356068	0.00334171	-0.0381183	-0.0475372	-0.0134644
31.7591	-0.0152467	-0.0237641	0.00115734	-0.0369614	-0.0584926	-0.0294587	-0.0410575	-0.0049882	-0.00939996	-0.0177606	-0.0466128	-0.0206188	-0.0395085	-0.030447	0.0067484	-0.0331045	-0.0419211	-0.0105505
32.2687	-0.0100655	-0.0201913	0.00298671	-0.0308547	-0.0514653	-0.0226994	-0.0354661	-0.00186104	-0.0044554	-0.0123202	-0.0401034	-0.0161983	-0.0354695	-0.0268469	0.00715405	-0.0321109	-0.0396003	-0.0105107
32.7782	-0.00424275	-0.0159988	0.00643077	-0.0260233	-0.0442714	-0.0139905	-0.030893	0.00206883	0.000309461	-0.00899811	-0.0329631	-0.00830604	-0.0302985	-0.0199473	0.00925358	-0.0308939	-0.0382212	-0.0085647
33.2877	0.00216066	-0.00895175	0.0125699	-0.0189738	-0.0353601	-0.00491727	-0.0246284	0.00724891	0.00565465	-0.0045348	-0.024185	0.000298126	-0.0235461	-0.0102099	0.0133207	-0.0265269	-0.0320916	-0.00325743
33.7972	0.00794041	-0.00152288	0.0176043	-0.00900225	-0.0275073	0.00116113	-0.0194642	0.0107082	0.00993334	-0.000614392	-0.0190978	0.00371207	-0.0185958	-0.00524683	0.0131971	-0.0233641	-0.026342	-0.000887525
34.3068	0.0130441	0.00438905	0.0218635	-0.000873522	-0.0228525	0.00567675	-0.014046	0.0121458	0.013052	0.0024677	-0.0163955	0.00440047	-0.0143112	-0.00436273	0.0112585	-0.02221	-0.0239586	-0.00184907
34.8163	0.0192198	0.00909011	0.0252393	0.0045783	-0.0188644	0.0101131	-0.00798603	0.0137514	0.01398	0.00655168	-0.0131423	0.0045621	-0.0103691	-0.00410105	0.00953637	-0.0233146	-0.0252231	-0.00456038
35.3258	0.0235678	0.0121282	0.0261093	0.00840198	-0.0150576	0.0124316	-0.00590626	0.0139303	0.0103907	0.00762469	-0.0126822	0.00273135	-0.0109264	-0.00657903	0.00493129	-0.0285596	-0.0304364	-0.0107556
35.8354	0.0250785	0.0147054	0.0274697	0.0111087	-0.0118089	0.0136988	-0.00509802	0.0120482	0.00713189	0.00516435	-0.0137095	0.00165353	-0.0140608	-0.0100673	-0.0015561	-0.0335331	-0.0346678	-0.0170953
36.3449	0.026369	0.0169095	0.0291118	0.0119945	-0.01011	0.0135271	-0.00287512	0.00792858	0.00638048	0.00263691	-0.0162944	-0.000160749	-0.0158142	-0.0121027	-0.00726781	-0.0359317	-0.0355149	-0.0213677
36.8544	0.027455	0.0158196	0.0270374	0.0101631	-0.0129334	0.00938124	-0.00315109	0.00097882	0.00236821	-0.000973087	-0.0237393	-0.00751737	-0.0188085	-0.0167179	-0.0132453	-0.0404263	-0.037863	-0.027509
37.3639	0.0273191	0.0137129	0.0243936	0.00651606	-0.0195483	0.0029339	-0.00727795	-0.00581109	-0.00588506	-0.00581552	-0.0315406	-0.0164159	-0.0243995	-0.0249985	-0.0204048	-0.0471759	-0.0456761	-0.0349559
37.8735	0.0239785	0.00999788	0.0194659	0.000158895	-0.0289514	-0.00716116	-0.0154248	-0.0159619	-0.0180958	-0.0142369	-0.0415715	-0.0283652	-0.0335182	-0.0373955	-0.0323409	-0.0555997	-0.059743	-0.044991
38.383	0.0150129	0.000636876	0.00690346	-0.0120465	-0.0450827	-0.0243616	-0.0281183	-0.0361263	-0.0367315	-0.0301655	-0.0621171	-0.0483673	-0.0487403	-0.0567439	-0.0518381	-0.07057	-0.0778268	-0.0624328
38.8925	-0.000135519	-0.0162231	-0.0115665	-0.0325407	-0.0705069	-0.0498521	-0.0460684	-0.063649	-0.0629042	-0.0529723	-0.0929433	-0.0755088	-0.070308	-0.0833111	-0.0775299	-0.093634	-0.0996134	-0.0874693
39.402	-0.0216731	-0.0428845	-0.0367253	-0.0615585	-0.106709	-0.0852169	-0.0729086	-0.0979463	-0.0970657	-0.0818921	-0.131887	-0.111643	-0.099497	-0.117232	-0.109973	-0.124458	-0.131349	-0.121254
39.9116	-0.0493839	-0.0783894	-0.0719293	-0.0978118	-0.155425	-0.131434	-0.109617	-0.143099	-0.141477	-0.117726	-0.180155	-0.159735	-0.1365	-0.157951	-0.150343	-0.162712	-0.174316	-0.16259
40.4211	-0.0848575	-0.122428	-0.118404	-0.144353	-0.217415	-0.190489	-0.15514	-0.199858	-0.198615	-0.162981	-0.241694	-0.217856	-0.180937	-0.208316	-0.201659	-0.206857	-0.22624	-0.209025
40.9306	-0.135316	-0.182787	-0.181868	-0.206509	-0.299729	-0.268345	-0.212988	-0.274652	-0.272324	-0.221702	-0.321785	-0.291598	-0.239319	-0.274987	-0.268446	-0.264675	-0.292499	-0.270051
41.4402	-0.201799	-0.262284	-0.263379	-0.282942	-0.402743	-0.362932	-0.28407	-0.367405	-0.361951	-0.293081	-0.418457	-0.383338	-0.312379	-0.355833	-0.348397	-0.338184	-0.373135	-0.348161
41.9497	-0.283158	-0.360305	-0.362988	-0.370646	-0.521759	-0.46906	-0.365578	-0.472444	-0.465277	-0.373956	-0.527898	-0.487512	-0.394878	-0.447338	-0.438932	-0.421743	-0.463269	-0.436636
42.4592	-0.378965	-0.475976	-0.481038	-0.465665	-0.652605	-0.584196	-0.454798	-0.586688	-0.578891	-0.459819	-0.645996	-0.600307	-0.482149	-0.546133	-0.5375	-0.511934	-0.561318	-0.530774
42.9687	-0.48329	-0.601882	-0.609363	-0.561957	-0.788679	-0.699482	-0.545183	-0.702594	-0.692262	-0.543254	-0.761917	-0.71102	-0.567347	-0.642028	-0.633752	-0.599961	-0.659979	-0.620543
43.4783	-0.583602	-0.720556	-0.72962	-0.643624	-0.905132	-0.79268	-0.618706	-0.798692	-0.78334	-0.608335	-0.85069	-0.794088	-0.634944	-0.716786	-0.707611	-0.668543	-0.735915	-0.687864
43.9878	-0.656282	-0.804508	-0.814836	-0.682791	-0.961669	-0.832688	-0.651776	-0.842184	-0.822235	-0.631246	-0.880825	-0.821352	-0.660766	-0.742747	-0.732217	-0.693464	-0.759407	-0.70986
44.4973	-0.684325	-0.836125	-0.847835	-0.666201	-0.943292	-0.808001	-0.633952	-0.8193	-0.797745	-0.603879	-0.841321	-0.787151	-0.633455	-0.708971	-0.699037	-0.664324	-0.721894	-0.678572
45.0069	-0.656346	-0.79935	-0.811653	-0.593084	-0.846412	-0.716837	-0.561531	-0.726556	-0.708185	-0.525093	-0.731525	-0.689159	-0.551591	-0.616869	-0.610462	-0.580667	-0.62568	-0.591459
45.5164	-0.559551	-0.679955	-0.689441	-0.461821	-0.666886	-0.553102	-0.433168	-0.563658	-0.550608	-0.394068	-0.551387	-0.520845	-0.416258	-0.464604	-0.461656	-0.442041	-0.46861	-0.443832
46.0259	-0.405918	-0.495991	-0.500623	-0.29195	-0.430854	-0.342187	-0.269188	-0.358152	-0.348363	-0.232719	-0.329264	-0.310186	-0.248304	-0.275613	-0.273699	-0.269575	-0.273275	-0.258715
46.5354	-0.232904	-0.288436	-0.289305	-0.120777	-0.19121	-0.132358	-0.104455	-0.152639	-0.144761	-0.0743429	-0.11382	-0.107634	-0.0814721	-0.0912337	-0.0914183	-0.0970878	-0.0819081	-0.0785741
47.045	-0.0697614	-0.0918137	-0.0906536	0.0263025	0.0137886	0.0442663	0.036407	0.0247823	0.0286158	0.0586575	0.0636621	0.057209	0.0617784	0.063005	0.0579526	0.051435	0.0774693	0.0696874
47.5545	0.0617164	0.0673164	0.0686862	0.135174	0.16586	0.172184	0.137865	0.156373	0.153873	0.153137	0.18982	0.173934	0.165297	0.174247	0.164705	0.159183	0.186969	0.17447
48.064	0.14774	0.172825	0.173549	0.200854	0.258864	0.250469	0.197605	0.235643	0.229182	0.208154	0.264315	0.243161	0.223637	0.239145	0.227396	0.222196	0.249242	0.235171
48.5735	0.195884	0.230794	0.232301	0.233203	0.305731	0.290244	0.228603	0.276315	0.268287	0.235205	0.301626	0.277893	0.251984	0.271872	0.257941	0.254614	0.283513	0.265296
49.0831	0.221403	0.260511	0.264425	0.247751	0.328012	0.307622	0.244091	0.294549	0.287816	0.247117	0.318497	0.294149	0.266351	0.288264	0.273551	0.271268	0.302172	0.280842
49.5926	0.23339	0.274667	0.278865	0.253084	0.336525	0.313779	0.249049	0.299287	0.295699	0.250078	0.323616	0.300671	0.271369	0.292322	0.281895	0.27641	0.308078	0.287994
50.1021	0.235198	0.277572	0.281665	0.252453	0.336187	0.313919	0.247473	0.299638	0.296225	0.248241	0.322755	0.302025	0.270288	0.290063	0.282495	0.275933	0.306047	0.288997
50.6117	0.231329	0.27273	0.279174	0.249826	0.332082	0.309433	0.243938	0.296573	0.291026	0.244784	0.319463	0.300057	0.267186	0.287077	0.277125	0.2725	0.301224	0.28515
51.1212	0.228056	0.267474	0.275199	0.246699	0.327379	0.304619	0.239676	0.289489	0.284738	0.242413	0.316714	0.298539	0.26498	0.28531	0.273141	0.268804	0.298733	0.282129
51.6307	0.224222	0.261495	0.268374	0.240825	0.320937	0.300059	0.233712	0.282916	0.279746	0.239346	0.312181	0.295272	0.260298	0.281208	0.267255	0.265447	0.294898	0.278085
52.1402	0.218184	0.251518	0.259467	0.233519	0.313395	0.293432	0.22789	0.277444	0.272834	0.232923	0.304096	0.28804	0.250985	0.272007	0.257897	0.258524	0.28405	0.267991
52.6498	0.214037	0.247188	0.253779	0.231091	0.310724	0.28828	0.225496	0.273324	0.269933	0.228027	0.298536	0.28223	0.243231	0.264686	0.251782	0.250987	0.275362	0.260292
53.1593	0.210629	0.24682	0.250792	0.231657	0.309141	0.285299	0.224109	0.269266	0.269105	0.225062	0.294279	0.2771	0.238897	0.260047	0.247487	0.245551	0.270904	0.256298
53.6688	0.205166	0.241427	0.247288	0.227493	0.30061	0.280659	0.218996	0.262973	0.262957	0.219685	0.287404	0.270877	0.233359	0.253354	0.242662	0.240265	0.266159	0.250272
54.1783	0.198139	0.232231	0.238646	0.217863	0.286282	0.270191	0.210126	0.254672	0.251472	0.21057	0.277223	0.262092	0.225108	0.245089	0.234487	0.233045	0.257921	0.240992
54.6879	0.190109	0.22251	0.226852	0.206816	0.27421	0.257435	0.201783	0.245172	0.240273	0.20172	0.266885	0.250774	0.215828	0.237545	0.224	0.224469	0.246855	0.23244
55.1974	0.183111	0.213795	0.217642	0.197054	0.265637	0.248455	0.195089	0.235435	0.23342	0.196272	0.259378	0.240981	0.208671	0.231728	0.21787	0.217951	0.240101	0.227132
55.7069	0.178307	0.206692	0.212276	0.190379	0.258454	0.243418	0.189274	0.228481	0.22911	0.191338	0.253427	0.236363	0.205738	0.227917	0.216104	0.215221	0.239351	0.22412
56.2165	0.172552	0.198564	0.205365	0.184394	0.249438	0.23525	0.181864	0.220721	0.22133	0.182918	0.245508	0.230185	0.200516	0.22085	0.209692	0.208703	0.234244	0.217038
56.726	0.163542	0.188659	0.194853	0.175312	0.237704	0.221958	0.171594	0.210072	0.208544	0.173255	0.234955	0.21966	0.189211	0.209376	0.197343	0.196595	0.222188	0.204219
57.2355	0.153386	0.179789	0.185261	0.16545	0.227468	0.210482	0.163173	0.201678	0.19809	0.167183	0.225461	0.210341	0.177928	0.200173	0.187189	0.186089	0.210382	0.193495
57.745	0.1479	0.176333	0.180745	0.160223	0.224028	0.206678	0.160767	0.198527	0.195079	0.164969	0.219952	0.205364	0.172716	0.195032	0.182464	0.180237	0.203529	0.189177
58.2546	0.145566	0.174339	0.176828	0.157331	0.222173	0.204284	0.158499	0.197068	0.192294	0.160549	0.214852	0.200816	0.168637	0.189242	0.177388	0.174606	0.198213	0.184017
58.7641	0.140372	0.167407	0.167467	0.152394	0.213064	0.197552	0.151516	0.191013	0.184329	0.151471	0.206737	0.192448	0.16154	0.18077	0.169686	0.166311	0.190786	0.175038
59.2736	0.134321	0.160561	0.15955	0.147356	0.204982	0.190233	0.145916	0.183943	0.17797	0.145807	0.199835	0.187047	0.156058	0.174254	0.165045	0.160856	0.185269	0.170272
59.7831	0.130755	0.157049	0.156814	0.144088	0.202419	0.185251	0.144007	0.178962	0.175146	0.144328	0.195175	0.184794	0.153396	0.171445	0.162497	0.158427	0.181128	0.169177
60.2927	0.12945	0.155621	0.156069	0.142678	0.200708	0.184027	0.14226	0.175591	0.174035	0.142917	0.193442	0.184574	0.152634	0.170543	0.161426	0.157751	0.17793	0.16929
60.8022	0.128161	0.153768	0.15527	0.141579	0.199156	0.183538	0.140309	0.175748	0.174441	0.141962	0.194869	0.186628	0.1531	0.171332	0.162025	0.160493	0.178861	0.170194
61.3117	0.12511	0.150781	0.152162	0.139158	0.195534	0.180076	0.138274	0.174588	0.171482	0.140876	0.192646	0.184317	0.152117	0.171215	0.159864	0.162058	0.179829	0.169852
61.8213	0.120642	0.145944	0.145899	0.135104	0.188269	0.174655	0.13581	0.169443	0.164917	0.138586	0.185989	0.176913	0.149171	0.167641	0.156792	0.158594	0.176985	0.168058
62.3308	0.117785	0.14225	0.141163	0.131653	0.18256	0.170745	0.133555	0.164761	0.161626	0.136179	0.18195	0.17256	0.146652	0.164088	0.156316	0.15437	0.173153	0.165897
62.8403	0.118427	0.14336	0.142115	0.132127	0.183418	0.171884	0.132438	0.16377	0.16294	0.137188	0.18314	0.174835	0.147142	0.164569	0.1565	0.154465	0.170535	0.165228
63.3498	0.120306	0.144396	0.144555	0.135331	0.187218	0.173661	0.134394	0.165607	0.163858	0.139572	0.185182	0.177004	0.148293	0.164542	0.154626	0.155598	0.169202	0.164531
63.8594	0.121094	0.142537	0.143756	0.136905	0.187888	0.169965	0.136299	0.166058	0.161648	0.138297	0.183357	0.173546	0.146201	0.161378	0.152035	0.154105	0.168799	0.161613
64.3689	0.120424	0.140959	0.141345	0.135222	0.185336	0.16616	0.134796	0.164488	0.15967	0.134619	0.180166	0.169336	0.14255	0.158569	0.149978	0.150963	0.167639	0.157943
64.8784	0.120474	0.141358	0.141448	0.133458	0.183878	0.166779	0.133578	0.16254	0.160293	0.133279	0.180125	0.170297	0.141323	0.158136	0.149219	0.149834	0.165821	0.157025
65.388	0.120134	0.142706	0.142795	0.133346	0.185642	0.169011	0.133301	0.161904	0.161933	0.134393	0.182281	0.172063	0.142306	0.158842	0.150517	0.150554	0.165299	0.158659
65.8975	0.118223	0.143396	0.142592	0.132977	0.185761	0.169696	0.132187	0.163205	0.162524	0.135658	0.182255	0.171619	0.143395	0.159626	0.15259	0.150047	0.166044	0.159712
66.407	0.116599	0.142515	0.141992	0.131523	0.182298	0.169491	0.130992	0.163769	0.162266	0.136359	0.180187	0.171642	0.144913	0.161912	0.154082	0.151294	0.168303	0.15983
66.9165	0.115015	0.140314	0.14133	0.130625	0.179616	0.167843	0.130106	0.162555	0.161897	0.135031	0.179579	0.172041	0.145143	0.162612	0.153762	0.154163	0.169699	0.159472
67.4261	0.113829	0.138789	0.14121	0.130352	0.180361	0.165154	0.130017	0.16178	0.161688	0.132963	0.180647	0.17212	0.144144	0.160805	0.153316	0.154438	0.168574	0.158903
67.9356	0.115288	0.14035	0.142158	0.130462	0.183218	0.164947	0.130799	0.163046	0.162887	0.133267	0.182361	0.172234	0.142646	0.159651	0.154153	0.153341	0.16867	0.159373
68.4451	0.117828	0.142448	0.142706	0.131968	0.184768	0.166014	0.13229	0.16458	0.163601	0.134849	0.183846	0.172505	0.14034	0.159176	0.15382	0.151776	0.169308	0.160061
68.9546	0.119007	0.143608	0.143153	0.1335	0.185698	0.166187	0.133913	0.164652	0.163163	0.135732	0.184878	0.173943	0.139527	0.15855	0.152466	0.150983	0.167351	0.160474
69.4642	0.121455	0.147273	0.146402	0.136345	0.188449	0.166858	0.136058	0.165929	0.164474	0.136892	0.186648	0.177591	0.141561	0.158186	0.152504	0.152941	0.166345	0.162446
69.9737	0.122369	0.148759	0.148814	0.137462	0.188784	0.165808	0.136052	0.167032	0.164375	0.135953	0.186389	0.179661	0.141306	0.155679	0.150846	0.152178	0.165705	0.16192
70.4832	0.120195	0.146441	0.146194	0.135058	0.186033	0.16275	0.132756	0.165423	0.161307	0.133507	0.183281	0.177038	0.138111	0.152887	0.147411	0.148418	0.163161	0.15814
70.9928	0.118655	0.145994	0.142893	0.132779	0.184575	0.160876	0.130677	0.162712	0.159584	0.132878	0.180343	0.17324	0.136586	0.152878	0.146057	0.146788	0.161275	0.156211
71.5023	0.118686	0.146935	0.143532	0.132088	0.184547	0.161196	0.130992	0.161712	0.160681	0.132727	0.179814	0.171534	0.137649	0.153871	0.147317	0.148828	0.16216	0.158165
72.0118	0.119128	0.146143	0.145419	0.131639	0.184336	0.161081	0.130298	0.162254	0.161758	0.131712	0.181445	0.171462	0.139286	0.154677	0.149225	0.151196	0.165321	0.161005
72.5213	0.117438	0.143546	0.144789	0.129127	0.18168	0.15857	0.12819	0.161107	0.160756	0.130084	0.182775	0.170746	0.13789	0.154377	0.149938	0.151288	0.16629	0.160664
73.0309	0.114548	0.141577	0.142438	0.127038	0.178101	0.156179	0.127031	0.158523	0.159594	0.12918	0.185985	0.16932	0.135737	0.15385	0.14959	0.151885	0.164934	0.158392
73.5404	0.113332	0.140603	0.140144	0.127304	0.175757	0.154233	0.126369	0.156465	0.160093	0.128924	0.190713	0.16773	0.136118	0.153238	0.148482	0.151674	0.163088	0.156287
74.0499	0.114594	0.141494	0.141101	0.128142	0.174931	0.153365	0.126391	0.157719	0.161386	0.129202	0.191653	0.165892	0.137554	0.154778	0.147379	0.15003	0.162303	0.155413
74.5594	0.115961	0.143029	0.143342	0.127196	0.175509	0.153146	0.126584	0.16001	0.160293	0.129119	0.186203	0.162925	0.136722	0.157241	0.14553	0.148304	0.161973	0.153764
75.069	0.115707	0.142012	0.14223	0.125478	0.174803	0.151039	0.125005	0.159013	0.15635	0.128685	0.17861	0.160106	0.133508	0.155697	0.143621	0.146008	0.15842	0.149429
75.5785	0.114622	0.138629	0.138933	0.123776	0.171388	0.148311	0.122458	0.156537	0.151889	0.128185	0.171828	0.15973	0.130265	0.150229	0.140677	0.142143	0.1525	0.144238
76.088	0.112936	0.136241	0.136448	0.12287	0.167712	0.146803	0.120772	0.156678	0.148329	0.127118	0.165649	0.160937	0.128653	0.145849	0.136224	0.138445	0.148274	0.140517
76.5976	0.111489	0.135951	0.135099	0.122479	0.16511	0.144073	0.119431	0.156825	0.145571	0.125581	0.162243	0.160544	0.127777	0.143903	0.13324	0.136924	0.146619	0.138385
77.1071	0.111099	0.13505	0.133635	0.121011	0.161516	0.141016	0.118389	0.153394	0.14399	0.122842	0.161132	0.156412	0.126001	0.139904	0.132241	0.136262	0.144478	0.135717
77.6166	0.111285	0.13366	0.133632	0.119721	0.15901	0.14099	0.118056	0.15076	0.145045	0.121137	0.163267	0.152505	0.125197	0.13511	0.134301	0.136531	0.143056	0.13542
78.1261	0.110879	0.13271	0.135055	0.119021	0.159182	0.141771	0.117774	0.149941	0.148178	0.121335	0.167907	0.152151	0.125666	0.13573	0.137011	0.137388	0.145037	0.141475
78.6357	0.108365	0.130772	0.133887	0.118682	0.157736	0.139822	0.116644	0.147134	0.14996	0.119987	0.168383	0.15222	0.124742	0.141265	0.136053	0.136233	0.148105	0.147258
79.1452	0.105016	0.12811	0.129702	0.118144	0.153494	0.135294	0.115162	0.143438	0.147397	0.117463	0.165215	0.151426	0.123074	0.145999	0.133902	0.134167	0.1492	0.144437
79.6547	0.103703	0.125414	0.125801	0.117379	0.149412	0.129743	0.114242	0.139437	0.142707	0.115884	0.16114	0.148228	0.121765	0.147752	0.133425	0.132498	0.147878	0.137782
80.1643	0.104521	0.124249	0.12487	0.117162	0.148216	0.127066	0.112754	0.135371	0.14121	0.114982	0.155623	0.14146	0.120155	0.14683	0.13229	0.130124	0.145241	0.135286
80.6738	0.103982	0.123808	0.124651	0.115391	0.147744	0.129132	0.109111	0.132298	0.140988	0.112699	0.14704	0.133621	0.117173	0.141712	0.126847	0.126841	0.141113	0.13482
81.1833	0.101789	0.122324	0.123919	0.111662	0.147078	0.134212	0.106264	0.130717	0.139902	0.110172	0.137792	0.128234	0.113793	0.134015	0.120346	0.123322	0.137294	0.134581
81.6928	0.100455	0.121352	0.124151	0.109574	0.149772	0.13918	0.105774	0.131248	0.1401	0.110637	0.13408	0.127671	0.111919	0.127287	0.116918	0.121114	0.13546	0.133949
82.2024	0.100352	0.120976	0.124175	0.109479	0.155331	0.139177	0.10595	0.134172	0.140681	0.112145	0.135026	0.127009	0.111239	0.123177	0.115617	0.120109	0.136299	0.130513
82.7119	0.0999667	0.119355	0.123034	0.108267	0.160494	0.133877	0.105996	0.138327	0.139967	0.111082	0.136621	0.123064	0.111158	0.119498	0.11618	0.119136	0.141809	0.126651
83.2214	0.098353	0.116349	0.120696	0.104913	0.165484	0.127503	0.105339	0.140723	0.137103	0.108514	0.136642	0.118836	0.109885	0.112371	0.116317	0.117094	0.148997	0.121984
83.7309	0.0968581	0.114893	0.118744	0.101863	0.175473	0.122736	0.104856	0.140617	0.132461	0.106637	0.136718	0.116023	0.106987	0.107152	0.114221	0.116052	0.152494	0.115135
84.2405	0.0953004	0.115703	0.118154	0.100116	0.18751	0.119315	0.104256	0.138916	0.129035	0.105489	0.138186	0.114663	0.104279	0.107697	0.111586	0.116683	0.15151	0.1105
84.75	0.0953004	0.115703	0.118154	0.100116	0.18751	0.119315	0.104256	0.138916	0.129035	0.105489	0.138186	0.114663	0.104279	0.107697	0.111586	0.116683	0.15151	0.1105

[truncated: 39 more sheets: Fig4a, BtKAI2b, Fig4b, BtKAI2aL89L191, Fig 4b, BtKAI2bV98V191, Fig4c, Fig4d, Fig5a (96), Fig5b (189), Fig5c, Fig5d, SFig1b, SFig1c,1d, SFig1e, SFig1f, SFig4c, SFig5, SFig6b,c, SFig6e_BtKAI2b, SFig6e_BtKAI2cR98V, SFig6e_BtKAI2cQUINT, SFig7_Summary …]
